# Supplementary material for: Aqua­{N-[1-(2-oxidophen­yl)ethyl­idene]-l-serinato}copper(II) monohydrate
Source: Acta Crystallogr Sect E Struct Rep Online. 2009 Nov 4;65(Pt 12):m1505. doi: 10.1107/S1600536809045292 (PMC2972012; doi:10.1107/S1600536809045292)
Supplement: Supplementary file 2 [file e-65-m1505-Isup2.hkl]

# 
# h,k,l, Fc-squared, Fo-squared, sigma(Fo-squared) and status flag 
# 
data_I
_shelx_title ' 080620b_0m in P2(1)2(1)2(1)' 
_shelx_refln_list_code          4 
_shelx_F_calc_maximum      165.01 
_exptl_crystal_F_000       660.00 
_reflns_d_resolution_high  0.8397 
 
loop_ 
 _symmetry_equiv_pos_as_xyz 
 'x, y, z' 
 '-x+1/2, -y, z+1/2' 
 '-x, y+1/2, -z+1/2' 
 'x+1/2, -y+1/2, -z' 
 
_cell_length_a     5.6701 
_cell_length_b    13.7883 
_cell_length_c    15.5362 
_cell_angle_alpha  90.000 
_cell_angle_beta   90.000 
_cell_angle_gamma  90.000 
 
_shelx_F_squared_multiplier     1.000 
 
loop_ 
 _refln_index_h 
 _refln_index_k 
 _refln_index_l 
 _refln_F_squared_calc 
 _refln_F_squared_meas 
 _refln_F_squared_sigma 
 _refln_observed_status 
   2   0   0    13198.35    12020.32    336.32 o 
   4   0   0       28.00       36.06      9.79 o 
   6   0   0      343.08      306.71     29.45 o 
   1   1   0     5074.93     4843.98    152.97 o 
   2   1   0     6684.40     6684.43    168.72 o 
   3   1   0     1133.72     1183.91     26.06 o 
   4   1   0     3075.12     3076.21     73.66 o 
   5   1   0      217.15      215.49     15.42 o 
   6   1   0      135.43      137.35     14.88 o 
   1   2   0     6291.70     6416.85    140.67 o 
   2   2   0      139.11      156.23      6.54 o 
   3   2   0     6492.10     6183.89    119.77 o 
   4   2   0       53.93       50.09      8.23 o 
   5   2   0      833.17      883.40     35.41 o 
   6   2   0       84.42       93.85     23.78 o 
   1   3   0      486.85      606.79     13.07 o 
   2   3   0     3859.51     3887.71     87.91 o 
   3   3   0      469.08      474.35     15.52 o 
   4   3   0     5558.98     5664.05    130.12 o 
   5   3   0       43.64       36.22      7.66 o 
   6   3   0      423.43      419.40     24.02 o 
   1   4   0     1452.59     1455.33     23.84 o 
   2   4   0     4111.42     4151.32     93.72 o 
   3   4   0     1854.32     1845.08     45.79 o 
   4   4   0      284.30      319.07     13.56 o 
   5   4   0      449.41      423.69     17.37 o 
   6   4   0      414.06      389.26     23.14 o 
   1   5   0     2785.47     2689.65     42.87 o 
   2   5   0        8.65       13.09      1.74 o 
   3   5   0      398.12      402.06     14.26 o 
   4   5   0      113.27      131.11      8.93 o 
   5   5   0      384.02      382.23     16.70 o 
   6   5   0       14.12        3.91      6.24 o 
   0   6   0       27.06       14.67      3.51 o 
   1   6   0       41.20       29.52      2.45 o 
   2   6   0        6.12       12.38      2.12 o 
   3   6   0      609.13      599.81     18.82 o 
   4   6   0       92.46       83.43      7.59 o 
   5   6   0      223.03      241.58     13.17 o 
   6   6   0      773.18      686.52     46.64 o 
   1   7   0     2926.44     2886.07     51.55 o 
   2   7   0     1109.22     1106.49     21.95 o 
   3   7   0      259.34      271.84     11.36 o 
   4   7   0      736.81      770.15     30.93 o 
   5   7   0      167.68      162.22     17.98 o 
   6   7   0      266.54      274.94     28.25 o 
   0   8   0        3.75       13.36      7.40 o 
   1   8   0      628.46      636.11     14.51 o 
   2   8   0      177.64      176.50      8.96 o 
   3   8   0     2290.88     2287.42     70.45 o 
   4   8   0       18.81       25.70      6.80 o 
   5   8   0      688.25      733.26     32.53 o 
   1   9   0     1641.96     1659.25     36.78 o 
   2   9   0     1336.95     1406.37     32.14 o 
   3   9   0      682.26      706.74     26.92 o 
   4   9   0      339.16      363.67     19.80 o 
   5   9   0       23.90        7.72      6.65 o 
   0  10   0     1149.68     1180.31     56.49 o 
   1  10   0       16.13       13.78      3.32 o 
   2  10   0     1128.72     1141.74     32.94 o 
   3  10   0       16.87       21.60      6.61 o 
   4  10   0       69.66       53.93      7.44 o 
   5  10   0       11.77        7.36      8.34 o 
   1  11   0     2492.82     2387.54     51.68 o 
   2  11   0      359.14      372.69     16.26 o 
   3  11   0      570.49      516.69     24.98 o 
   4  11   0       92.86       94.39     12.15 o 
   5  11   0       91.97       77.03     12.59 o 
   0  12   0      329.77      312.91     21.16 o 
   1  12   0      333.13      328.34     12.77 o 
   2  12   0      398.69      383.56     17.09 o 
   3  12   0      626.33      662.03     30.26 o 
   4  12   0       10.75       15.44      7.87 o 
   1  13   0       33.56       44.11      6.84 o 
   2  13   0      384.06      390.35     21.80 o 
   3  13   0       10.59        7.21      7.54 o 
   4  13   0      384.34      386.68     25.81 o 
   0  14   0      825.16      815.30     33.33 o 
   1  14   0      390.94      401.85     18.18 o 
   2  14   0      212.49      225.89     13.92 o 
   3  14   0      166.35      166.07     16.83 o 
   1  15   0      220.43      235.68     14.26 o 
   2  15   0       63.60       49.86      8.24 o 
   1  16   0       56.50       46.80      8.06 o 
   1   0   1      650.32      678.80     14.12 o 
   2   0   1     2620.73     2553.97     50.57 o 
   3   0   1        1.39        3.74      2.22 o 
   4   0   1     5598.22     5527.31    155.85 o 
   5   0   1        5.04        5.51      7.05 o 
   6   0   1      869.43      876.53     38.32 o 
  -6   1   1      425.05      426.12     25.00 o 
  -5   1   1     1031.73     1046.10     38.18 o 
  -4   1   1      125.35      133.07      8.23 o 
  -3   1   1     5466.31     5577.21    105.83 o 
  -2   1   1     2160.63     2109.22     42.17 o 
  -1   1   1      690.23      662.21     15.84 o 
   1   1   1      609.09      580.79     27.14 o 
   2   1   1     2167.49     2102.45     42.16 o 
   3   1   1     5168.85     5265.36    105.42 o 
   4   1   1      112.09      127.49     12.19 o 
   5   1   1      880.92      874.36     36.58 o 
   6   1   1      478.77      482.96     26.04 o 
  -6   2   1       48.60       46.84     10.18 o 
  -5   2   1       36.67       17.62     13.60 o 
  -4   2   1       27.65       26.15      4.47 o 
  -3   2   1      114.42      102.62      7.95 o 
  -2   2   1      462.22      460.12     10.81 o 
  -1   2   1    10479.71    10851.05    231.89 o 
   0   2   1     2578.56     2654.39     88.70 o 
   1   2   1    10107.10     9995.39    405.12 o 
   2   2   1      413.36      411.26     12.90 o 
   3   2   1       95.92       84.01      4.21 o 
   4   2   1       36.04       33.20      4.91 o 
   5   2   1       69.13       69.56     10.01 o 
   6   2   1       44.09       46.57     10.00 o 
  -6   3   1      435.96      455.73     25.07 o 
  -5   3   1      400.51      392.94     20.57 o 
  -4   3   1       20.74       13.16      4.15 o 
  -3   3   1       53.94       62.70      5.23 o 
  -2   3   1     3141.11     3110.38     58.49 o 
  -1   3   1     5879.34     6182.09    129.70 o 
   0   3   1     4438.25     4115.27    161.48 o 
   1   3   1     5597.66     5679.41    111.23 o 
   2   3   1     2769.67     2747.29     67.57 o 
   3   3   1       44.00       43.09      4.76 o 
   4   3   1       20.00       18.25      4.49 o 
   5   3   1      397.50      381.19     20.76 o 
   6   3   1      463.91      457.71     25.31 o 
  -6   4   1      475.50      439.23     35.17 o 
  -5   4   1      325.36      303.31     18.20 o 
  -4   4   1     2683.83     2716.16     66.46 o 
  -3   4   1      239.12      234.87      9.99 o 
  -2   4   1      458.35      441.20     14.49 o 
  -1   4   1     3412.65     3540.46     59.40 o 
   0   4   1     2118.95     2124.94     37.52 o 
   1   4   1     3263.36     3356.78     59.20 o 
   2   4   1      573.87      555.31     12.87 o 
   3   4   1      231.24      222.63     12.07 o 
   4   4   1     2631.42     2698.22     66.52 o 
   5   4   1      321.68      301.01     14.39 o 
   6   4   1      443.80      436.50     24.55 o 
  -6   5   1        7.55        4.75      6.53 o 
  -5   5   1      773.24      751.14     25.27 o 
  -4   5   1      135.40      145.94      9.03 o 
  -3   5   1     2968.85     3077.08     69.34 o 
  -2   5   1      505.36      519.09     15.53 o 
  -1   5   1      266.65      244.48      7.73 o 
   0   5   1      247.92      273.83      7.03 o 
   1   5   1      259.26      237.64      6.50 o 
   2   5   1      550.56      547.29     13.16 o 
   3   5   1     2665.69     2737.04     68.69 o 
   4   5   1      113.21      108.25      8.38 o 
   5   5   1      726.00      728.60     25.20 o 
   6   5   1        8.56        9.21      7.07 o 
  -6   6   1       99.81      104.42     20.49 o 
  -5   6   1       95.18       87.09      8.79 o 
  -4   6   1      582.61      601.77     21.55 o 
  -3   6   1      924.39      901.05     25.55 o 
  -2   6   1      720.23      656.38     15.58 o 
  -1   6   1        6.88       10.61      1.81 o 
   0   6   1      495.73      541.22     11.98 o 
   1   6   1        3.07       15.35      4.33 o 
   2   6   1      720.03      676.66     14.37 o 
   3   6   1      941.89      911.64     25.84 o 
   4   6   1      766.89      771.45     23.16 o 
   5   6   1       87.06       92.57      9.07 o 
   6   6   1      118.07      121.08     14.03 o 
  -6   7   1      222.36      181.94     25.12 o 
  -5   7   1      265.54      270.08     17.95 o 
  -4   7   1       94.68       96.47     10.42 o 
  -3   7   1      832.15      856.47     25.11 o 
  -2   7   1     3297.21     3239.22     57.55 o 
  -1   7   1      824.08      946.17     19.59 o 
   0   7   1     3171.23     2956.54     52.76 o 
   1   7   1      847.45      990.35     19.90 o 
   2   7   1     3273.18     3256.81     63.94 o 
   3   7   1      908.03      916.51     25.63 o 
   4   7   1       87.57       83.46      7.73 o 
   5   7   1      281.51      306.31     18.70 o 
   6   7   1      214.01      208.93     26.19 o 
  -5   8   1      119.20      107.75     17.14 o 
  -4   8   1      284.56      262.31     16.01 o 
  -3   8   1      246.92      246.01     14.35 o 
  -2   8   1      304.69      313.22     12.32 o 
  -1   8   1     2040.74     1887.31     35.63 o 
   0   8   1       80.96       68.31      3.67 o 
   1   8   1     2056.84     1904.52     35.82 o 
   2   8   1      323.23      326.67      9.41 o 
   3   8   1      250.38      241.19     11.61 o 
   4   8   1      254.16      226.67     15.21 o 
   5   8   1      133.14      117.31     13.25 o 
  -5   9   1      635.24      625.66     29.73 o 
  -4   9   1      111.97      107.59     11.40 o 
  -3   9   1      984.24      944.88     28.51 o 
  -2   9   1     1046.30     1016.86     25.36 o 
  -1   9   1     1047.53     1067.35     25.80 o 
   0   9   1     1245.27     1231.30     28.91 o 
   1   9   1     1078.38     1084.93     25.88 o 
   2   9   1     1083.48     1092.39     25.80 o 
   3   9   1      984.20      980.09     28.84 o 
   4   9   1      113.70       97.81     11.27 o 
   5   9   1      625.80      641.01     29.94 o 
  -5  10   1      120.43      105.77     13.10 o 
  -4  10   1      589.73      641.81     23.13 o 
  -3  10   1      417.95      402.69     20.86 o 
  -2  10   1     2034.39     1981.64     51.62 o 
  -1  10   1        9.62        9.46      3.12 o 
   0  10   1      260.99      270.22     10.53 o 
   1  10   1        9.49        7.62      3.17 o 
   2  10   1     2054.53     2035.09     51.82 o 
   3  10   1      427.32      407.25     16.49 o 
   4  10   1      606.45      639.72     23.20 o 
   5  10   1      128.34      136.05     11.69 o 
  -5  11   1      281.40      268.20     20.02 o 
  -4  11   1       46.51       27.97      8.22 o 
  -3  11   1     1199.52     1159.15     43.88 o 
  -2  11   1      624.43      635.01     22.43 o 
  -1  11   1      357.37      334.11     14.87 o 
   0  11   1      756.54      788.44     21.46 o 
   1  11   1      413.60      402.45     14.94 o 
   2  11   1      631.93      608.49     22.03 o 
   3  11   1     1245.62     1251.05     44.79 o 
   4  11   1       46.14       37.69     13.41 o 
   5  11   1      263.94      306.63     20.98 o 
  -4  12   1      131.48      125.26     13.95 o 
  -3  12   1      229.30      202.79     16.39 o 
  -2  12   1      425.19      394.21     17.32 o 
  -1  12   1     1926.30     1951.13     44.74 o 
   0  12   1      458.61      489.74     16.06 o 
   1  12   1     1922.16     1896.83     43.58 o 
   2  12   1      410.69      383.60     17.07 o 
   3  12   1      175.92      172.85     15.56 o 
   4  12   1      123.32      100.88     13.35 o 
  -4  13   1       19.65       15.85      8.13 o 
  -3  13   1      123.16      122.41     15.83 o 
  -2  13   1     1064.99     1053.98     33.13 o 
  -1  13   1      720.29      749.04     25.47 o 
   0  13   1     1016.52     1048.82     27.67 o 
   1  13   1      718.65      703.69     24.88 o 
   2  13   1     1046.55      993.66     32.44 o 
   3  13   1      128.21      117.85     14.05 o 
   4  13   1       18.36       27.13      9.33 o 
  -3  14   1       79.35       52.16     10.72 o 
  -2  14   1      182.23      181.67     13.14 o 
  -1  14   1      440.10      425.51     18.80 o 
   0  14   1       64.20       71.01      7.27 o 
   1  14   1      477.69      439.21     18.92 o 
   2  14   1      188.95      191.23     13.19 o 
   3  14   1       76.63       88.05     13.78 o 
  -2  15   1       70.05       71.18     13.82 o 
  -1  15   1      161.78      153.32     12.35 o 
   0  15   1        0.99        3.84      4.03 o 
   1  15   1      190.85      178.60     12.74 o 
   2  15   1       64.50       59.38      8.92 o 
  -1  16   1      152.30      163.74     12.90 o 
   0  16   1       21.72       19.56      6.18 o 
   1  16   1      127.95      120.81     11.59 o 
   0   0   2    14777.84    13760.95    846.83 o 
   1   0   2     1503.42     1464.71     41.18 o 
   2   0   2      168.96      236.34      6.87 o 
   3   0   2     2963.24     3043.65     61.23 o 
   4   0   2      169.03      170.30      9.29 o 
   5   0   2        4.14        2.43      4.93 o 
   6   0   2       16.14       20.22      8.25 o 
  -6   1   2      199.58      189.07     16.99 o 
  -5   1   2      595.90      592.31     27.03 o 
  -4   1   2      555.53      576.69     18.46 o 
  -3   1   2     1349.19     1386.57     30.11 o 
  -2   1   2     1225.94     1164.02     24.90 o 
  -1   1   2     1681.44     1812.14     39.50 o 
   0   1   2    12421.06    11894.05    634.76 o 
   1   1   2     2217.45     2311.05     46.30 o 
   2   1   2     1266.10     1187.30     24.89 o 
   3   1   2     1370.64     1386.75     30.02 o 
   4   1   2      498.60      520.62     18.31 o 
   5   1   2      598.50      571.92     26.87 o 
   6   1   2      153.52      148.95     15.73 o 
  -6   2   2       47.78       40.73      9.32 o 
  -5   2   2     1262.00     1260.38     45.45 o 
  -4   2   2      771.12      763.63     23.83 o 
  -3   2   2     4098.05     4043.40     79.82 o 
  -2   2   2      857.05      867.42     18.08 o 
  -1   2   2     2992.05     3104.69     90.08 o 
   0   2   2     2136.93     2123.03     37.91 o 
   1   2   2     3340.56     3567.52     92.30 o 
   2   2   2      688.66      706.85     20.85 o 
   3   2   2     4122.83     4020.38     79.68 o 
   4   2   2      684.20      681.53     22.42 o 
   5   2   2     1229.85     1208.85     64.18 o 
   6   2   2       27.63       26.63     15.24 o 
  -6   3   2      188.59      192.23     17.13 o 
  -5   3   2      342.04      354.91     21.46 o 
  -4   3   2     2548.78     2535.61     63.56 o 
  -3   3   2     1087.97     1069.38     24.08 o 
  -2   3   2       96.11       68.37      3.03 o 
  -1   3   2     5312.54     5568.20    102.66 o 
   0   3   2       78.91      105.97      3.50 o 
   1   3   2     5017.01     5190.56     90.30 o 
   2   3   2      124.43       97.71      5.33 o 
   3   3   2     1077.59     1059.72     28.90 o 
   4   3   2     2710.65     2642.12     64.09 o 
   5   3   2      305.31      300.28     18.43 o 
   6   3   2      186.04      188.26     17.04 o 
  -6   4   2      104.32      101.46     13.42 o 
  -5   4   2      169.05      171.71     13.95 o 
  -4   4   2      459.13      477.56     17.34 o 
  -3   4   2      812.71      808.00     22.93 o 
  -2   4   2     1978.14     2106.98     45.37 o 
  -1   4   2      493.22      617.51     17.01 o 
   0   4   2      711.61      625.77     12.77 o 
   1   4   2      500.21      614.43     12.63 o 
   2   4   2     1635.78     1717.95     38.33 o 
   3   4   2      776.43      774.22     22.94 o 
   4   4   2      469.02      493.09     17.86 o 
   5   4   2      170.81      153.01     10.79 o 
   6   4   2      125.76      129.83     18.52 o 
  -6   5   2      165.11      149.57     15.33 o 
  -5   5   2       51.85       63.20      7.79 o 
  -4   5   2      899.56      882.20     26.83 o 
  -3   5   2     1110.58     1135.69     30.60 o 
  -2   5   2      801.36      789.00     17.31 o 
  -1   5   2     6789.77     6742.14    102.81 o 
   0   5   2     3486.45     3397.11     59.21 o 
   1   5   2     6718.33     6552.03    112.88 o 
   2   5   2      731.79      730.06     17.56 o 
   3   5   2     1147.11     1138.33     30.94 o 
   4   5   2      899.88      895.37     27.19 o 
   5   5   2       65.84       67.97      7.96 o 
   6   5   2      165.16      169.30     16.04 o 
  -6   6   2      134.51      128.54     21.32 o 
  -5   6   2      819.15      784.82     26.43 o 
  -4   6   2      953.87      955.07     34.27 o 
  -3   6   2      641.15      640.22     19.29 o 
  -2   6   2     2176.22     2063.43     40.50 o 
  -1   6   2      724.00      731.53     14.95 o 
   0   6   2     3260.29     3230.45     56.93 o 
   1   6   2      668.09      681.90     15.03 o 
   2   6   2     2007.44     1893.27     36.28 o 
   3   6   2      548.58      575.19     19.16 o 
   4   6   2      876.28      891.82     27.80 o 
   5   6   2      793.95      783.74     26.70 o 
   6   6   2      128.36      149.35     15.65 o 
  -6   7   2      418.28      426.79     36.27 o 
  -5   7   2       10.15       -0.71      5.29 o 
  -4   7   2      313.99      316.41     17.61 o 
  -3   7   2      266.44      271.45     15.42 o 
  -2   7   2     1401.74     1469.80     30.02 o 
  -1   7   2      965.91      962.83     19.38 o 
   0   7   2      214.85      233.12      7.09 o 
   1   7   2      932.46      930.59     19.61 o 
   2   7   2     1274.80     1345.04     27.13 o 
   3   7   2      324.45      345.95     13.09 o 
   4   7   2      325.05      313.00     13.92 o 
   5   7   2        8.82       16.43      6.62 o 
   6   7   2      413.34      414.48     35.34 o 
  -5   8   2      837.65      836.88     34.75 o 
  -4   8   2      407.23      377.44     20.09 o 
  -3   8   2      800.57      777.28     30.37 o 
  -2   8   2      285.97      268.87     11.28 o 
  -1   8   2      515.95      508.19     12.35 o 
   0   8   2       30.36       32.43      2.82 o 
   1   8   2      526.48      519.74     12.77 o 
   2   8   2      292.50      284.95      8.76 o 
   3   8   2      841.34      828.25     25.04 o 
   4   8   2      428.93      422.24     21.01 o 
   5   8   2      779.96      756.89     34.01 o 
  -5   9   2      107.19       89.54     19.33 o 
  -4   9   2      440.61      430.56     21.40 o 
  -3   9   2      521.49      503.97     18.64 o 
  -2   9   2     2336.10     2260.36     54.94 o 
  -1   9   2     2851.77     2809.56     60.28 o 
   0   9   2      809.13      779.49     20.36 o 
   1   9   2     3017.76     3043.08     53.99 o 
   2   9   2     2293.99     2219.67     47.70 o 
   3   9   2      592.72      572.26     19.54 o 
   4   9   2      400.97      389.30     16.94 o 
   5   9   2      102.08       89.04     12.44 o 
  -5  10   2       54.66       59.11     10.74 o 
  -4  10   2       16.98       19.12      5.46 o 
  -3  10   2       84.32       72.42      9.52 o 
  -2  10   2      892.17      830.67     26.94 o 
  -1  10   2      276.63      259.89     10.35 o 
   0  10   2     1579.92     1586.07     36.17 o 
   1  10   2      285.01      260.91     10.38 o 
   2  10   2      941.45      941.81     27.83 o 
   3  10   2       68.99       63.41      7.36 o 
   4  10   2       16.82       13.15      5.51 o 
   5  10   2       42.53       53.16      8.32 o 
  -4  11   2      180.33      161.82     18.24 o 
  -3  11   2      123.38      126.78     12.52 o 
  -2  11   2      332.61      333.30     15.04 o 
  -1  11   2      941.71      883.97     23.38 o 
   0  11   2      119.10      144.71      8.24 o 
   1  11   2      882.88      879.47     23.39 o 
   2  11   2      314.75      296.39     14.51 o 
   3  11   2      112.14      118.02     20.87 o 
   4  11   2      202.20      195.06     16.30 o 
  -4  12   2       49.48       25.69      8.40 o 
  -3  12   2      533.70      515.49     26.24 o 
  -2  12   2       96.78       95.27      9.47 o 
  -1  12   2      251.29      264.48     13.48 o 
   0  12   2      123.48      109.55      8.65 o 
   1  12   2      249.36      229.61     10.65 o 
   2  12   2      104.98      111.66     10.76 o 
   3  12   2      591.60      599.10     28.26 o 
   4  12   2       54.91       49.10     10.35 o 
  -4  13   2      534.79      493.15     28.14 o 
  -3  13   2       85.60       85.48     12.41 o 
  -2  13   2      533.76      526.20     21.51 o 
  -1  13   2       84.99       86.29      9.24 o 
   0  13   2       68.44       69.14      6.85 o 
   1  13   2       98.75       92.10      9.02 o 
   2  13   2      539.73      536.44     21.38 o 
   3  13   2       78.35       70.88     12.19 o 
   4  13   2      548.76      561.15     29.24 o 
  -3  14   2      104.28      117.67     14.44 o 
  -2  14   2      195.27      202.41     14.05 o 
  -1  14   2      269.57      261.20     14.82 o 
   0  14   2      387.65      410.61     15.33 o 
   1  14   2      304.16      300.46     15.38 o 
   2  14   2      221.78      242.98     16.47 o 
   3  14   2      104.77       85.25     13.78 o 
  -2  15   2       66.39       51.59      8.69 o 
  -1  15   2      353.83      378.84     25.24 o 
   0  15   2       51.55       62.52      7.27 o 
   1  15   2      314.11      339.09     17.14 o 
   2  15   2       46.16       33.21     11.07 o 
  -1  16   2       34.03       27.95      7.16 o 
   0  16   2      285.33      291.27     15.70 o 
   1  16   2       55.12       42.35      7.92 o 
   1   0   3       70.98       72.98      5.40 o 
   2   0   3     2046.13     1889.27     44.26 o 
   3   0   3     1839.09     1868.88     39.39 o 
   4   0   3     1888.29     1862.60     47.63 o 
   5   0   3      321.46      304.56     25.72 o 
   6   0   3       29.36       18.00      9.23 o 
  -6   1   3      611.45      592.39     30.12 o 
  -5   1   3      797.88      794.83     61.93 o 
  -4   1   3      516.20      512.54     17.67 o 
  -3   1   3     5766.29     5923.88    115.91 o 
  -2   1   3      570.67      583.10     16.30 o 
  -1   1   3      369.75      384.02      8.89 o 
   0   1   3      108.20      105.03      4.10 o 
   1   1   3      307.97      317.34      9.94 o 
   2   1   3      613.23      627.04     16.47 o 
   3   1   3     5698.34     5971.16    115.85 o 
   4   1   3      511.14      543.72     18.35 o 
   5   1   3      806.25      800.06     39.14 o 
   6   1   3      648.89      630.78     30.87 o 
  -6   2   3       51.58       46.85     10.50 o 
  -5   2   3      391.59      394.28     21.01 o 
  -4   2   3      357.29      348.67     14.57 o 
  -3   2   3      360.76      338.12      9.87 o 
  -2   2   3      504.76      533.31     13.93 o 
  -1   2   3    26829.19    27557.78    596.00 o 
   0   2   3      490.47      544.06      9.62 o 
   1   2   3    27229.66    27445.36   1494.06 o 
   2   2   3      651.36      675.82     16.35 o 
   3   2   3      295.52      286.08      9.19 o 
   4   2   3      390.29      399.57     15.10 o 
   5   2   3      385.16      368.72     26.16 o 
   6   2   3       85.86       69.42     11.71 o 
  -6   3   3      300.49      287.76     19.88 o 
  -5   3   3      236.19      243.60     17.35 o 
  -4   3   3       58.10       71.55      6.84 o 
  -3   3   3     1259.46     1342.51     29.51 o 
  -2   3   3     2535.56     2614.45     41.18 o 
  -1   3   3     7828.49     8020.87    165.64 o 
   0   3   3     3349.09     3033.58     58.09 o 
   1   3   3     7181.14     7159.44    137.48 o 
   2   3   3     2164.58     2221.80     73.05 o 
   3   3   3     1250.90     1329.06     35.15 o 
   4   3   3       54.51       58.55      7.04 o 
   5   3   3      258.74      273.56     17.13 o 
   6   3   3      293.20      253.71     19.26 o 
  -6   4   3      137.04      133.75     14.99 o 
  -5   4   3      235.30      240.59     16.21 o 
  -4   4   3     1350.87     1384.22     37.92 o 
  -3   4   3     1348.45     1369.97     37.72 o 
  -2   4   3     5800.68     6303.62    122.77 o 
  -1   4   3     2500.02     2464.16     57.49 o 
   0   4   3     4061.82     3856.27     66.34 o 
   1   4   3     2589.51     2553.97     44.44 o 
   2   4   3     6216.87     6499.97    153.12 o 
   3   4   3     1464.03     1474.47     37.41 o 
   4   4   3     1427.53     1407.01     38.50 o 
   5   4   3      251.10      268.32     13.73 o 
   6   4   3      163.38      165.71     16.08 o 
  -6   5   3      107.19      118.95     14.17 o 
  -5   5   3      877.64      900.59     29.24 o 
  -4   5   3      209.17      250.82     12.14 o 
  -3   5   3     1997.81     2072.89     49.91 o 
  -2   5   3     1326.86     1339.10     28.32 o 
  -1   5   3     1955.00     1964.57     34.45 o 
   0   5   3     1237.44     1273.29     24.20 o 
   1   5   3     1817.87     1846.13     34.73 o 
   2   5   3     1331.85     1319.62     28.73 o 
   3   5   3     1873.01     1932.17     49.88 o 
   4   5   3      271.12      284.14     13.89 o 
   5   5   3      929.61      929.64     29.90 o 
   6   5   3      115.54      108.60     13.73 o 
  -6   6   3      168.94      166.97     24.88 o 
  -5   6   3      367.17      368.40     16.47 o 
  -4   6   3     1979.44     1991.49     51.86 o 
  -3   6   3      617.63      627.27     20.11 o 
  -2   6   3     2339.92     2372.96     50.68 o 
  -1   6   3     1356.06     1366.86     24.29 o 
   0   6   3     4421.96     4459.93     77.35 o 
   1   6   3     1540.11     1525.10     27.75 o 
   2   6   3     2577.46     2684.25     51.84 o 
   3   6   3      673.07      702.25     21.22 o 
   4   6   3     2072.89     2032.11     52.44 o 
   5   6   3      355.69      369.99     17.04 o 
   6   6   3      157.83      183.45     17.23 o 
  -6   7   3       61.66       49.91     15.03 o 
  -5   7   3       28.41       24.28      7.22 o 
  -4   7   3      106.34      107.17     11.19 o 
  -3   7   3      575.82      625.53     35.08 o 
  -2   7   3     1491.22     1459.68     31.71 o 
  -1   7   3     2933.62     2858.82     50.82 o 
   0   7   3     3160.23     3223.44     56.84 o 
   1   7   3     2873.94     2809.22     51.18 o 
   2   7   3     1522.25     1535.67     32.99 o 
   3   7   3      588.88      615.39     17.24 o 
   4   7   3      128.09      135.06      9.35 o 
   5   7   3       18.92       13.36      6.41 o 
   6   7   3       79.78       82.43     18.27 o 
  -5   8   3      297.42      298.06     19.46 o 
  -4   8   3       42.95       38.50      7.90 o 
  -3   8   3      716.79      697.56     29.15 o 
  -2   8   3     1011.79     1034.80     28.97 o 
  -1   8   3     1816.29     1822.84     35.79 o 
   0   8   3     1136.03     1101.86     22.59 o 
   1   8   3     2004.49     1993.50     36.60 o 
   2   8   3     1042.38     1065.55     22.41 o 
   3   8   3      792.70      808.94     24.43 o 
   4   8   3       58.97       52.89      7.03 o 
   5   8   3      283.56      296.00     31.23 o 
  -5   9   3      172.52      193.17     16.73 o 
  -4   9   3      152.68      152.79     13.56 o 
  -3   9   3      144.23      137.62     16.90 o 
  -2   9   3      905.36      956.41     34.96 o 
  -1   9   3      286.07      296.08     10.27 o 
   0   9   3     3135.54     3060.89     63.03 o 
   1   9   3      229.68      226.42      8.27 o 
   2   9   3      954.17      985.10     24.44 o 
   3   9   3       69.35       64.41      7.16 o 
   4   9   3      157.72      145.70     10.69 o 
   5   9   3      228.78      232.61     25.95 o 
  -5  10   3      434.09      420.51     24.17 o 
  -4  10   3      425.06      454.12     34.39 o 
  -3  10   3      570.21      546.32     25.09 o 
  -2  10   3     1283.72     1241.69     42.48 o 
  -1  10   3       40.83       38.91      4.74 o 
   0  10   3     1541.60     1548.18     35.57 o 
   1  10   3       22.68       27.42      4.37 o 
   2  10   3     1200.38     1171.75     34.06 o 
   3  10   3      542.23      562.20     20.33 o 
   4  10   3      434.34      447.16     18.77 o 
   5  10   3      425.72      433.18     19.98 o 
  -4  11   3       78.22       97.56     12.58 o 
  -3  11   3      228.54      229.71     15.72 o 
  -2  11   3      255.69      246.60     16.22 o 
  -1  11   3      537.01      498.25     16.01 o 
   0  11   3        9.24       11.55      3.87 o 
   1  11   3      541.92      517.59     16.28 o 
   2  11   3      286.71      289.49     13.89 o 
   3  11   3      192.28      208.63     15.59 o 
   4  11   3       96.94       97.64     12.68 o 
  -4  12   3       29.38       41.74      9.21 o 
  -3  12   3       18.00       23.25     14.96 o 
  -2  12   3      294.45      293.67     15.16 o 
  -1  12   3      522.02      542.84     23.08 o 
   0  12   3      220.24      249.35     11.10 o 
   1  12   3      544.07      550.48     17.39 o 
   2  12   3      296.78      329.62     23.01 o 
   3  12   3       11.90       17.15      7.69 o 
   4  12   3       14.62       22.66      8.81 o 
  -3  13   3       20.56       10.68      7.08 o 
  -2  13   3      313.45      325.29     25.34 o 
  -1  13   3      366.09      378.41     17.19 o 
   0  13   3       93.39       82.44      7.40 o 
   1  13   3      389.62      400.93     17.31 o 
   2  13   3      302.50      282.43     15.17 o 
   3  13   3       12.49        9.22      7.37 o 
  -3  14   3      100.36       96.23     15.80 o 
  -2  14   3       89.90       80.61      9.67 o 
  -1  14   3       81.36       91.51      9.83 o 
   0  14   3       41.76       36.68      5.92 o 
   1  14   3       93.65       96.34      9.59 o 
   2  14   3       86.11       76.50     13.26 o 
   3  14   3      101.22       85.18     13.56 o 
  -2  15   3      127.42      127.12     13.10 o 
  -1  15   3       56.68       66.67      9.16 o 
   0  15   3        3.60        2.88      4.27 o 
   1  15   3       81.24       94.50     10.04 o 
   2  15   3      120.81      110.68     11.28 o 
  -1  16   3      169.68      158.44     12.99 o 
   0  16   3        4.76        3.10      5.24 o 
   1  16   3      179.63      176.57     15.78 o 
   0   0   4     8260.77     8134.11    219.03 o 
   1   0   4     1312.19     1403.06     29.19 o 
   2   0   4       66.11       48.87      3.68 o 
   3   0   4     2462.37     2593.86     53.38 o 
   4   0   4       10.89        6.57      4.23 o 
   5   0   4      414.17      397.85     21.93 o 
   6   0   4       14.93        7.28      7.53 o 
  -6   1   4       66.28       57.00     12.32 o 
  -5   1   4      315.62      309.57     18.81 o 
  -4   1   4      328.43      319.21     13.20 o 
  -3   1   4      389.55      399.99     11.51 o 
  -2   1   4     2868.94     2942.08     66.00 o 
  -1   1   4     3889.32     3833.27     74.85 o 
   0   1   4       19.63       18.05      1.89 o 
   1   1   4     3871.56     3807.66     73.41 o 
   2   1   4     2667.86     2779.01     65.74 o 
   3   1   4      359.46      375.29     11.26 o 
   4   1   4      314.84      338.10     14.00 o 
   5   1   4      295.16      287.65     18.41 o 
   6   1   4       70.81       77.87     17.50 o 
  -6   2   4       12.84        8.19     11.46 o 
  -5   2   4      876.88      826.07     33.69 o 
  -4   2   4      979.08      958.22     27.97 o 
  -3   2   4     1347.93     1314.43     30.19 o 
  -2   2   4      170.50      206.42      6.76 o 
  -1   2   4     3580.36     3715.86     75.19 o 
   0   2   4     1232.75     1221.66     24.87 o 
   1   2   4     3911.48     4011.30     74.85 o 
   3   2   4     1422.07     1421.62     30.36 o 
   4   2   4     1011.58      953.27     28.52 o 
   5   2   4      801.58      776.01     33.34 o 
   6   2   4       16.01       11.47      7.65 o 
  -6   3   4      171.06      164.67     16.22 o 
  -5   3   4      517.72      525.39     25.48 o 
  -4   3   4     1517.80     1542.85     40.42 o 
  -3   3   4     2781.87     2753.14     58.40 o 
  -2   3   4     1829.18     1810.62     33.67 o 
  -1   3   4    12985.27    13407.35    292.88 o 
   0   3   4     1551.04     1554.07     25.49 o 
   1   3   4    13249.93    13386.48    402.22 o 
   2   3   4     1926.05     1912.64     55.36 o 
   3   3   4     3038.44     3023.41     69.12 o 
   4   3   4     1421.67     1453.03     40.57 o 
   5   3   4      555.29      561.98     26.45 o 
   6   3   4      134.39      145.28     16.06 o 
  -6   4   4      146.27      136.16     15.15 o 
  -5   4   4      118.07      112.14     12.48 o 
  -4   4   4      716.81      729.18     23.73 o 
  -3   4   4      623.29      611.93     16.04 o 
  -2   4   4     3641.76     3697.19     73.39 o 
  -1   4   4     2266.82     2146.71     49.71 o 
   0   4   4     2380.29     2312.02     40.98 o 
   1   4   4     2186.44     2121.77     38.27 o 
   2   4   4     3678.88     3750.15     73.29 o 
   3   4   4      649.07      614.93     19.63 o 
   4   4   4      760.45      771.97     24.56 o 
   5   4   4      158.28      158.49     12.14 o 
   6   4   4      115.67      105.09     14.11 o 
  -6   5   4      152.39      145.33     15.70 o 
  -5   5   4      207.32      197.36     18.55 o 
  -4   5   4       77.63       80.26      7.39 o 
  -3   5   4       17.37       21.71      4.04 o 
  -2   5   4     1590.28     1595.57     31.83 o 
  -1   5   4     2723.74     2755.63     54.51 o 
   0   5   4     4056.08     4036.18     70.01 o 
   1   5   4     2759.46     2748.21     49.07 o 
   2   5   4     1329.32     1374.12     31.73 o 
   3   5   4        6.07        8.61      3.64 o 
   4   5   4       72.96       71.39      8.04 o 
   5   5   4      209.51      233.56     13.35 o 
   6   5   4      154.18      173.91     16.98 o 
  -6   6   4      190.47      165.02     25.14 o 
  -5   6   4      563.35      560.32     26.79 o 
  -4   6   4      370.00      371.88     15.12 o 
  -3   6   4      318.55      314.35     12.34 o 
  -2   6   4     1562.85     1517.70     31.85 o 
  -1   6   4     5220.17     5443.39     93.26 o 
   0   6   4     3273.90     3178.07     56.33 o 
   1   6   4     5310.07     5445.16     94.06 o 
   2   6   4     1465.01     1451.34     32.44 o 
   3   6   4      294.23      284.50     10.54 o 
   4   6   4      349.76      336.73     15.06 o 
   5   6   4      553.82      543.38     21.65 o 
   6   6   4      200.86      181.30     17.39 o 
  -5   7   4      311.05      312.20     19.18 o 
  -4   7   4      694.76      697.34     29.81 o 
  -3   7   4     1116.73     1133.42     40.52 o 
  -2   7   4     2501.01     2474.95     72.91 o 
  -1   7   4     1354.64     1368.43     24.29 o 
   0   7   4      221.76      205.58      6.89 o 
   1   7   4     1443.05     1443.40     27.84 o 
   2   7   4     2418.86     2430.77     51.02 o 
   3   7   4     1176.17     1192.52     28.20 o 
   4   7   4      715.41      725.87     24.31 o 
   5   7   4      263.53      256.03     17.87 o 
  -5   8   4      352.14      368.44     21.34 o 
  -4   8   4     1104.27     1063.70     40.47 o 
  -3   8   4     1128.54     1149.27     41.55 o 
  -2   8   4     1526.04     1517.66     38.52 o 
  -1   8   4     1003.52     1019.59     21.11 o 
   0   8   4        1.19        6.15      2.19 o 
   1   8   4      960.25      997.33     21.53 o 
   2   8   4     1474.08     1453.95     29.59 o 
   3   8   4     1258.45     1230.76     34.06 o 
   4   8   4     1052.16     1092.58     32.79 o 
   5   8   4      359.50      330.28     21.20 o 
  -5   9   4      738.54      685.65     31.73 o 
  -4   9   4      227.08      244.11     16.12 o 
  -3   9   4       26.28       26.39      6.74 o 
  -2   9   4      525.46      500.92     37.04 o 
  -1   9   4       53.01       54.14      5.10 o 
   0   9   4      313.60      320.48     11.38 o 
   1   9   4       50.49       54.06      4.46 o 
   2   9   4      570.95      584.42     14.74 o 
   3   9   4       11.15        5.59      4.05 o 
   4   9   4      190.62      187.28     12.13 o 
   5   9   4      682.53      649.60     25.13 o 
  -5  10   4      112.95      105.37     13.43 o 
  -4  10   4       56.49       46.21     13.60 o 
  -3  10   4       49.15       51.63     13.32 o 
  -2  10   4      664.76      683.99     27.10 o 
  -1  10   4     1512.12     1492.60     34.27 o 
   0  10   4     1103.08     1100.18     27.14 o 
   1  10   4     1458.38     1456.33     34.15 o 
   2  10   4      611.11      586.61     17.90 o 
   3  10   4       72.24       67.16      7.68 o 
   4  10   4       52.95       37.67      7.09 o 
   5  10   4       96.97       86.76     16.00 o 
  -4  11   4      145.05      139.85     14.41 o 
  -3  11   4      336.47      334.54     19.26 o 
  -2  11   4      277.23      256.50     16.43 o 
  -1  11   4      781.86      777.03     21.09 o 
   0  11   4     1890.60     1955.22     43.87 o 
   1  11   4      702.00      701.00     20.51 o 
   2  11   4      260.50      286.70     13.85 o 
   3  11   4      312.05      336.27     19.93 o 
   4  11   4      163.97      164.29     23.66 o 
  -4  12   4      378.14      343.04     21.71 o 
  -3  12   4      200.43      194.89     15.43 o 
  -2  12   4      563.66      537.88     26.18 o 
  -1  12   4      302.58      327.40     23.38 o 
   0  12   4       13.43        9.92      4.02 o 
   1  12   4      253.67      253.34     11.48 o 
   2  12   4      575.32      572.33     21.41 o 
   3  12   4      191.48      166.19     15.70 o 
   4  12   4      402.70      399.12     23.75 o 
  -3  13   4      215.32      236.09     17.95 o 
  -2  13   4      197.40      193.47     16.06 o 
  -1  13   4        6.56        7.43      4.92 o 
   0  13   4      527.91      481.86     16.57 o 
   1  13   4        3.62       -0.47      3.50 o 
   2  13   4      182.79      189.69     12.40 o 
   3  13   4      231.48      270.66     19.67 o 
  -3  14   4      133.46      112.27     14.55 o 
  -2  14   4      281.85      282.45     19.34 o 
  -1  14   4      467.19      471.33     20.38 o 
   0  14   4      627.94      638.53     20.23 o 
   1  14   4      490.68      490.54     20.09 o 
   2  14   4      269.92      288.60     15.65 o 
   3  14   4      127.34      138.62     15.99 o 
  -2  15   4      281.15      276.96     20.12 o 
  -1  15   4      562.54      575.48     23.29 o 
   0  15   4      458.95      458.78     17.13 o 
   1  15   4      524.22      538.69     22.12 o 
   2  15   4      270.96      262.33     22.89 o 
   0  16   4      123.42      108.71     10.80 o 
   1   0   5      212.62      210.94      6.98 o 
   2   0   5      239.55      230.02     10.54 o 
   3   0   5     1158.94     1176.98     30.69 o 
   4   0   5      232.27      225.57     11.40 o 
   5   0   5      176.89      189.18     15.21 o 
   6   0   5       14.65        8.39      7.45 o 
  -6   1   5      359.07      343.79     22.48 o 
  -5   1   5      356.89      365.18     20.76 o 
  -4   1   5     1187.96     1188.34     34.47 o 
  -3   1   5      292.37      291.82      9.43 o 
  -2   1   5     4301.69     4437.22    100.04 o 
  -1   1   5     1280.01     1307.11     26.68 o 
   0   1   5       70.28       65.81      3.07 o 
   1   1   5     1135.64     1152.96     25.52 o 
   2   1   5     4225.41     4372.33     99.95 o 
   3   1   5      212.29      214.39     11.18 o 
   4   1   5     1284.20     1310.70     35.65 o 
   5   1   5      358.37      358.39     20.75 o 
   6   1   5      338.57      357.91     23.22 o 
  -6   2   5       77.99       80.92     21.51 o 
  -5   2   5       57.27       60.77      9.66 o 
  -4   2   5      218.64      206.71     10.56 o 
  -3   2   5      651.49      662.08     16.45 o 
  -2   2   5     6131.92     6285.01    121.05 o 
   0   2   5     8580.84     8306.95    170.61 o 
   1   2   5      298.70      265.19      7.81 o 
   2   2   5     6131.96     6117.70    139.26 o 
   3   2   5      532.68      539.57     17.59 o 
   4   2   5      188.78      193.80     10.85 o 
   5   2   5       87.60       89.07     16.89 o 
   6   2   5       78.96       77.41     12.63 o 
  -6   3   5      356.32      375.84     22.99 o 
  -5   3   5      712.34      714.43     31.33 o 
  -4   3   5      644.07      625.65     21.01 o 
  -3   3   5      111.49       90.03      5.54 o 
  -2   3   5      339.82      333.81      7.56 o 
  -1   3   5     4588.85     4330.28     99.22 o 
   0   3   5     3901.29     4033.36     63.10 o 
   1   3   5     4711.27     4447.34     75.63 o 
   2   3   5      264.10      262.97     19.80 o 
   3   3   5      114.03      107.37     15.93 o 
   4   3   5      617.27      615.85     21.52 o 
   5   3   5      690.02      707.57     25.15 o 
   6   3   5      335.91      319.49     21.79 o 
  -6   4   5      287.36      293.33     20.47 o 
  -5   4   5      460.31      491.66     24.23 o 
  -4   4   5     1278.10     1292.85     35.21 o 
  -3   4   5     1516.75     1551.61     34.47 o 
  -2   4   5      749.74      763.82     21.06 o 
  -1   4   5      910.05      874.77     21.89 o 
   0   4   5     1229.28     1216.71     23.08 o 
   1   4   5      810.38      793.99     16.72 o 
   2   4   5      794.51      813.62     19.02 o 
   3   4   5     1548.50     1568.14     71.52 o 
   4   4   5     1151.31     1166.58     35.12 o 
   5   4   5      441.28      451.16     19.19 o 
   6   4   5      261.39      270.45     20.11 o 
  -6   5   5      116.12      131.53     15.33 o 
  -5   5   5      221.56      232.59     13.42 o 
  -4   5   5     1424.22     1455.50     39.97 o 
  -3   5   5      542.78      568.97     21.89 o 
  -2   5   5     6423.03     6501.06    149.06 o 
  -1   5   5      392.61      391.91     14.23 o 
   0   5   5     1180.01     1259.95     24.27 o 
   1   5   5      380.46      383.17      9.78 o 
   2   5   5     6704.64     6807.56    129.13 o 
   3   5   5      467.00      486.94     39.98 o 
   4   5   5     1416.62     1452.30     40.69 o 
   5   5   5      173.49      187.76     12.53 o 
   6   5   5      103.50      116.76     14.93 o 
  -6   6   5       87.84       92.93     19.92 o 
  -5   6   5      840.99      807.13     34.86 o 
  -4   6   5     1267.14     1298.20     36.57 o 
  -3   6   5     2321.90     2366.52     57.72 o 
  -2   6   5      114.41      117.58      5.65 o 
  -1   6   5      457.99      452.25     10.19 o 
   0   6   5     2131.46     2171.46     39.83 o 
   1   6   5      368.45      362.64     10.30 o 
   2   6   5      190.57      180.58     16.00 o 
   3   6   5     2320.11     2309.22     57.56 o 
   4   6   5     1278.80     1272.12     37.12 o 
   5   6   5      842.15      817.70     28.31 o 
   6   6   5       70.74       73.38     12.86 o 
  -5   7   5      165.35      154.02     14.95 o 
  -4   7   5      166.51      153.66     13.19 o 
  -3   7   5      454.21      419.83     24.68 o 
  -2   7   5     1549.15     1568.83     50.42 o 
  -1   7   5     3377.29     3451.35     61.75 o 
   0   7   5     1487.73     1510.53     29.36 o 
   1   7   5     3501.51     3551.49     62.85 o 
   2   7   5     1523.35     1602.06     35.56 o 
   3   7   5      488.78      464.36     17.01 o 
   4   7   5      143.50      146.35      8.86 o 
   5   7   5      173.26      179.60     12.74 o 
  -5   8   5      133.42      121.08     14.88 o 
  -4   8   5       32.91       43.06      8.50 o 
  -3   8   5     1210.82     1225.10     41.62 o 
  -2   8   5      648.41      640.50     24.38 o 
  -1   8   5      627.19      589.83     13.75 o 
   0   8   5     1233.21     1259.22     25.58 o 
   1   8   5      541.70      531.58     13.93 o 
   2   8   5      547.82      538.66     14.33 o 
   3   8   5     1120.48     1115.87     33.08 o 
   4   8   5       26.68       28.11      6.03 o 
   5   8   5      143.34      139.10     11.56 o 
  -5   9   5        5.55        8.14      6.92 o 
  -4   9   5      169.65      167.29     14.28 o 
  -3   9   5       35.24       35.55      7.43 o 
  -2   9   5      462.53      469.11     27.25 o 
  -1   9   5     1862.60     1840.23     41.03 o 
   0   9   5      650.20      669.34     15.93 o 
   1   9   5     1889.85     1902.91     36.88 o 
   2   9   5      500.60      503.71     13.67 o 
   3   9   5       49.19       55.21      7.97 o 
   4   9   5      199.33      199.59     12.32 o 
   5   9   5        2.39        5.78      5.32 o 
  -5  10   5      475.66      446.03     37.20 o 
  -4  10   5      278.30      313.18     28.22 o 
  -3  10   5      946.00      911.52     34.55 o 
  -2  10   5      383.11      392.97     20.53 o 
  -1  10   5       46.24       47.26      5.34 o 
   0  10   5      123.17      135.28     15.53 o 
   1  10   5       23.05       27.36      4.56 o 
   2  10   5      464.38      474.81     15.15 o 
   3  10   5      813.38      820.04     31.22 o 
   4  10   5      304.60      299.59     15.68 o 
   5  10   5      520.68      528.24     22.45 o 
  -4  11   5      300.81      324.14     20.16 o 
  -3  11   5      282.71      256.48     17.13 o 
  -2  11   5      178.38      188.16     14.23 o 
  -1  11   5      167.49      166.40     10.40 o 
   0  11   5        9.21        4.95      3.34 o 
   1  11   5      214.87      210.14      9.80 o 
   2  11   5      198.56      222.05     12.12 o 
   3  11   5      277.52      289.33     18.87 o 
   4  11   5      288.73      329.24     21.35 o 
  -4  12   5      103.56      104.45     15.72 o 
  -3  12   5      225.16      242.21     16.96 o 
  -2  12   5      197.57      202.87     15.85 o 
  -1  12   5      261.89      261.63     13.81 o 
   0  12   5      207.13      210.44     10.21 o 
   1  12   5      250.66      275.02     11.75 o 
   2  12   5      164.16      190.50     12.08 o 
   3  12   5      225.20      210.95     26.56 o 
   4  12   5       82.07       92.63     13.45 o 
  -3  13   5        7.18       23.51      8.52 o 
  -2  13   5       92.49      112.02     13.28 o 
  -1  13   5      797.58      811.74     27.65 o 
   0  13   5       64.32       84.44      7.45 o 
   1  13   5      788.41      799.78     23.11 o 
   2  13   5       89.16      103.72      9.94 o 
   3  13   5       13.02       18.19      8.67 o 
  -3  14   5       60.77       50.52     11.14 o 
  -2  14   5      100.05      101.29     13.62 o 
  -1  14   5       68.89       79.05      9.48 o 
   0  14   5      201.10      213.06     12.68 o 
   1  14   5       70.96       71.36      8.54 o 
   2  14   5      102.87      107.27     11.08 o 
   3  14   5       66.01       62.05     12.16 o 
  -2  15   5      220.50      234.85     18.88 o 
  -1  15   5       55.15       58.63      9.72 o 
   0  15   5        4.44        1.97      4.74 o 
   1  15   5       50.70       46.41      9.73 o 
   2  15   5      213.92      224.02     14.60 o 
   0   0   6        2.27        0.51      1.98 o 
   1   0   6      492.56      397.31     11.10 o 
   2   0   6        2.77        6.63      2.53 o 
   3   0   6      472.88      432.26     14.65 o 
   4   0   6        7.39       13.99      4.46 o 
   5   0   6       39.67       55.50     10.40 o 
   6   0   6      100.21      102.91     14.48 o 
  -6   1   6      375.80      375.16     36.45 o 
  -5   1   6      363.79      332.58     19.94 o 
  -4   1   6       29.19       20.48      4.84 o 
  -3   1   6       36.29       45.96      4.83 o 
  -2   1   6     1132.04     1066.22     27.49 o 
  -1   1   6      185.16      186.85      6.45 o 
   0   1   6     1112.76     1009.45     20.26 o 
   1   1   6      138.15      133.13      5.07 o 
   2   1   6     1060.94      998.51     27.19 o 
   3   1   6       22.77       23.44      3.83 o 
   4   1   6       34.72       25.72      5.46 o 
   5   1   6      307.28      280.31     19.22 o 
   6   1   6      409.01      384.20     24.49 o 
  -6   2   6      457.43      446.01     26.33 o 
  -5   2   6       88.67       80.96     11.42 o 
  -4   2   6     2453.68     2501.76     62.79 o 
  -3   2   6      191.69      201.14      9.38 o 
  -2   2   6     3352.68     3311.68     78.57 o 
  -1   2   6      823.34      892.78     21.85 o 
   0   2   6     3322.19     3427.19     68.12 o 
   1   2   6      976.19     1090.01     22.26 o 
   2   2   6     3419.00     3424.69     78.45 o 
   3   2   6      194.38      205.36      9.24 o 
   4   2   6     2476.06     2513.20     63.57 o 
   5   2   6       93.33       98.64     12.34 o 
   6   2   6      433.16      462.43     26.67 o 
  -6   3   6      149.83      147.75     16.33 o 
  -5   3   6      678.58      716.25     31.27 o 
  -4   3   6      163.52      165.10     10.10 o 
  -3   3   6     1117.72     1098.19     25.24 o 
  -2   3   6     2612.52     2677.43     44.00 o 
  -1   3   6     2673.07     2721.98     61.56 o 
   0   3   6     4260.04     4412.85     69.15 o 
   1   3   6     2474.80     2566.01     46.38 o 
   2   3   6     2491.69     2560.51     61.56 o 
   3   3   6      916.05      911.77     35.54 o 
   4   3   6      141.12      143.75     10.01 o 
   5   3   6      662.71      667.92     24.94 o 
   6   3   6      144.64      134.80     15.97 o 
  -6   4   6      197.44      173.33     28.87 o 
  -5   4   6      107.06      121.55     13.04 o 
  -4   4   6       52.64       67.21      7.25 o 
  -3   4   6     1001.30     1033.47     25.25 o 
  -2   4   6      411.22      411.06     17.77 o 
  -1   4   6     3394.73     3408.73     80.48 o 
   0   4   6      207.85      249.27      6.94 o 
   1   4   6     3498.29     3568.64     61.59 o 
   2   4   6      508.24      517.68     15.08 o 
   3   4   6     1095.42     1087.26     37.61 o 
   4   4   6       50.97       48.95      8.66 o 
   5   4   6      103.48      111.02     10.36 o 
   6   4   6      174.75      155.74     21.17 o 
  -6   5   6      312.08      328.92     33.16 o 
  -5   5   6       61.77       66.38     10.41 o 
  -4   5   6       34.44       32.00      5.68 o 
  -3   5   6       47.17       49.46      4.28 o 
  -2   5   6     3647.88     3530.48     80.42 o 
  -1   5   6     1227.64     1201.40     35.83 o 
   0   5   6     4824.34     4468.20     77.56 o 
   1   5   6     1137.67     1146.46     23.12 o 
   2   5   6     3438.27     3416.36     69.79 o 
   3   5   6       55.35       58.36      6.14 o 
   4   5   6       31.51       29.89      5.86 o 
   5   5   6       68.88       68.85      8.55 o 
   6   5   6      330.32      345.67     25.50 o 
  -5   6   6       53.07       52.04     11.91 o 
  -4   6   6     2043.27     2045.84     53.30 o 
  -3   6   6      557.99      554.15     19.07 o 
  -2   6   6     1795.70     1776.51     43.90 o 
  -1   6   6     3571.71     3599.43     71.63 o 
   0   6   6     1475.30     1403.56     27.33 o 
   1   6   6     3670.58     3663.20     64.67 o 
   2   6   6     1770.40     1788.56     39.05 o 
   3   6   6      587.82      583.03     19.61 o 
   4   6   6     2062.15     2023.06     45.95 o 
   5   6   6       65.86       70.22      8.85 o 
  -5   7   6      353.82      358.56     21.27 o 
  -4   7   6       39.15       43.33      8.58 o 
  -3   7   6     2248.69     2298.44     72.07 o 
  -2   7   6      186.75      178.95     11.46 o 
  -1   7   6      513.41      482.78     11.85 o 
   0   7   6        1.79        4.62      2.09 o 
   1   7   6      522.13      506.83     12.79 o 
   2   7   6      167.35      172.98      8.15 o 
   3   7   6     2287.02     2315.75     58.19 o 
   4   7   6       63.93       59.33      6.43 o 
   5   7   6      301.77      307.99     15.05 o 
  -5   8   6      112.46      112.88     13.67 o 
  -4   8   6     1243.86     1320.27     47.66 o 
  -3   8   6      639.83      612.30     28.59 o 
  -2   8   6      337.26      346.48     17.98 o 
  -1   8   6      516.28      512.92     14.73 o 
   0   8   6      288.31      280.94      8.92 o 
   1   8   6      500.86      501.81     13.25 o 
   2   8   6      414.89      438.25     13.87 o 
   3   8   6      723.65      708.44     23.27 o 
   4   8   6     1254.30     1288.75     38.12 o 
   5   8   6      124.74      105.14     12.96 o 
  -5   9   6      285.92      314.82     20.67 o 
  -4   9   6        0.85        4.31      5.64 o 
  -3   9   6      607.81      650.19     28.39 o 
  -2   9   6      631.39      637.22     25.50 o 
  -1   9   6       26.27       36.11      4.74 o 
   0   9   6     1452.22     1403.41     28.61 o 
   1   9   6       51.83       59.84      4.81 o 
   2   9   6      563.09      579.21     15.50 o 
   3   9   6      702.70      722.67     24.31 o 
   4   9   6        4.99        4.27      4.92 o 
   5   9   6      298.69      297.00     16.64 o 
  -4  10   6        4.47        6.72     10.24 o 
  -3  10   6       53.70       49.09      8.84 o 
  -2  10   6      209.88      200.03     16.59 o 
  -1  10   6     1076.01     1062.57     25.79 o 
   0  10   6      279.21      282.23     11.25 o 
   1  10   6      926.13      936.79     25.12 o 
   2  10   6      226.83      227.14     10.22 o 
   3  10   6       56.61       70.70      8.40 o 
   4  10   6        3.92        3.06      4.88 o 
  -4  11   6        5.39       -0.97      5.52 o 
  -3  11   6      204.98      220.80     27.63 o 
  -2  11   6      339.50      324.49     19.14 o 
  -1  11   6      114.92      127.78      8.21 o 
   0  11   6     1107.25     1151.27     28.88 o 
   1  11   6      160.10      173.91      8.98 o 
   2  11   6      432.26      402.21     16.46 o 
   3  11   6      204.05      217.93     16.70 o 
   4  11   6        4.24        2.57      5.66 o 
  -4  12   6      289.27      281.72     19.97 o 
  -3  12   6       51.64       46.92      9.38 o 
  -2  12   6      424.33      441.13     22.90 o 
  -1  12   6      248.91      240.88     12.91 o 
   0  12   6       96.88       85.66      7.49 o 
   1  12   6      190.60      194.43     10.17 o 
   2  12   6      398.34      417.58     17.93 o 
   3  12   6       48.95       41.50     21.18 o 
   4  12   6      304.60      317.21     21.61 o 
  -3  13   6      324.91      308.98     20.83 o 
  -2  13   6       62.98       62.65     10.80 o 
  -1  13   6      111.18      107.02     10.16 o 
   0  13   6       62.98       62.99      7.08 o 
   1  13   6       78.24       76.43      7.50 o 
   2  13   6       43.90       49.74      7.70 o 
   3  13   6      369.23      376.91     23.18 o 
  -2  14   6      167.40      151.85     15.45 o 
  -1  14   6      345.60      361.82     17.56 o 
   0  14   6      112.74      103.00      8.57 o 
   1  14   6      351.89      346.11     16.36 o 
   2  14   6      134.46      141.44     15.38 o 
  -1  15   6        3.61       10.09      6.07 o 
   0  15   6      767.72      776.62     32.63 o 
   1  15   6        8.25        8.40      5.26 o 
   1   0   7     1519.21     1568.37     34.14 o 
   2   0   7        8.04        2.40      2.49 o 
   3   0   7     1299.81     1213.32     32.68 o 
   4   0   7      125.84      137.16      9.80 o 
   5   0   7      991.56     1001.98     40.90 o 
   6   0   7        4.35        4.80      7.94 o 
  -6   1   7      365.01      362.92     23.85 o 
  -5   1   7      337.71      323.60     20.17 o 
  -4   1   7      503.09      452.60     18.43 o 
  -3   1   7      238.82      238.63     11.15 o 
  -2   1   7     2311.11     2341.23     58.14 o 
   0   1   7      209.72      221.50      6.94 o 
   1   1   7      203.11      192.86      6.11 o 
   2   1   7     2415.37     2475.28     49.19 o 
   3   1   7      293.04      294.89     11.52 o 
   4   1   7      623.51      611.54     20.69 o 
   5   1   7      317.13      285.00     19.38 o 
   6   1   7      362.95      371.71     45.88 o 
  -6   2   7      494.66      483.63     53.53 o 
  -5   2   7       52.57       60.06     10.35 o 
  -4   2   7      112.91      119.90      9.07 o 
  -3   2   7       31.71       22.49      4.25 o 
  -2   2   7     2042.44     1999.61     43.44 o 
  -1   2   7      682.09      685.71     16.75 o 
   0   2   7     5121.46     5165.20     90.90 o 
   1   2   7      649.71      665.83     16.14 o 
   2   2   7     2085.84     2091.26     42.50 o 
   3   2   7       20.87       22.60      7.11 o 
   4   2   7      110.31      129.68      9.66 o 
   5   2   7       49.30       47.55      9.68 o 
   6   2   7      507.50      461.75     27.41 o 
  -6   3   7       19.71        9.81     18.79 o 
  -5   3   7      161.80      146.12     14.56 o 
  -4   3   7      173.45      168.92     11.26 o 
  -3   3   7      605.91      576.40     18.76 o 
  -2   3   7      110.55      109.21      4.44 o 
  -1   3   7     2345.30     2188.52     52.12 o 
   0   3   7     1049.72     1087.94     21.46 o 
   1   3   7     2264.01     2151.79     44.67 o 
   2   3   7       95.19       94.92      9.89 o 
   3   3   7      632.97      584.74     24.46 o 
   4   3   7      162.53      166.52     10.79 o 
   5   3   7      167.73      149.20     11.78 o 
   6   3   7       23.17       29.52      9.66 o 
  -6   4   7       50.19       47.71     10.50 o 
  -5   4   7      750.72      745.14     33.17 o 
  -4   4   7        5.74        8.16      4.30 o 
  -3   4   7     1988.22     1956.53     42.38 o 
  -2   4   7     1167.88     1158.82     31.00 o 
  -1   4   7      467.16      431.53     13.25 o 
   0   4   7     5009.74     4999.25     86.07 o 
   1   4   7      381.28      355.53      9.37 o 
   2   4   7     1213.65     1207.10     27.41 o 
   3   4   7     1956.67     1909.36     48.63 o 
   4   4   7        3.69        4.21      4.28 o 
   5   4   7      781.15      755.59     27.39 o 
   6   4   7       35.22       32.99      9.81 o 
  -5   5   7        2.97       -0.66      9.62 o 
  -4   5   7     1423.19     1466.66     40.72 o 
  -3   5   7      403.42      412.04     11.93 o 
  -2   5   7     2538.18     2511.89     62.15 o 
  -1   5   7     1131.50     1167.95     29.96 o 
   0   5   7       30.57       20.44      2.57 o 
   1   5   7     1117.76     1115.04     22.80 o 
   2   5   7     2657.38     2695.27     54.73 o 
   3   5   7      420.57      421.26     15.74 o 
   4   5   7     1409.79     1426.14     41.57 o 
   5   5   7        2.84        4.37      4.74 o 
  -5   6   7      503.12      520.64     35.96 o 
  -4   6   7       91.96       91.05     11.08 o 
  -3   6   7     1080.74     1081.63     31.02 o 
  -2   6   7      468.55      450.68     14.47 o 
  -1   6   7      975.05      949.31     22.96 o 
   0   6   7     3275.67     3119.93     55.99 o 
   1   6   7     1065.61     1062.95     21.45 o 
   2   6   7      386.01      395.27     13.10 o 
   3   6   7     1075.29     1080.52     31.30 o 
   4   6   7       99.61      107.96      7.94 o 
   5   6   7      476.24      464.47     21.07 o 
  -5   7   7       49.27       31.36      8.90 o 
  -4   7   7      515.40      522.90     25.01 o 
  -3   7   7     1287.37     1272.17     43.81 o 
  -2   7   7      219.90      203.85     18.57 o 
  -1   7   7     3355.80     3270.47     65.92 o 
   0   7   7      158.99      171.13      6.71 o 
   1   7   7     3370.60     3301.58     59.62 o 
   2   7   7      167.41      164.66      8.31 o 
   3   7   7     1209.95     1203.67     35.09 o 
   4   7   7      457.40      488.70     16.93 o 
   5   7   7       78.34       65.20     10.63 o 
  -5   8   7       68.29       62.17     11.20 o 
  -4   8   7       33.79       32.01      8.98 o 
  -3   8   7      351.64      328.22     17.99 o 
  -2   8   7      908.88      942.17     32.63 o 
  -1   8   7      138.41      142.98      9.50 o 
   0   8   7     3453.05     3432.47     62.15 o 
   1   8   7      114.26      135.58      6.50 o 
   2   8   7      801.32      818.96     22.66 o 
   3   8   7      322.19      313.65     14.89 o 
   4   8   7       33.77       35.54      7.29 o 
   5   8   7       74.88       73.52     12.07 o 
  -5   9   7       80.10       89.98     13.05 o 
  -4   9   7      420.39      408.61     22.91 o 
  -3   9   7      372.14      342.88     27.93 o 
  -2   9   7      452.35      455.95     22.35 o 
  -1   9   7     1085.06     1056.39     24.95 o 
   0   9   7      141.14      144.09      6.76 o 
   1   9   7      960.32      921.25     21.68 o 
   2   9   7      564.70      589.20     17.46 o 
   3   9   7      338.41      341.81     15.72 o 
   4   9   7      437.01      454.44     19.39 o 
   5   9   7       91.38       79.59     12.76 o 
  -4  10   7       13.20       -0.48      8.46 o 
  -3  10   7     1049.75     1036.49     39.07 o 
  -2  10   7       10.59       15.14      6.03 o 
  -1  10   7      342.80      338.27     13.06 o 
   0  10   7      116.15      105.42      7.27 o 
   1  10   7      431.01      452.06     12.69 o 
   2  10   7       13.04        5.12      4.95 o 
   3  10   7     1025.90     1017.14     32.31 o 
   4  10   7       14.56       11.76      5.96 o 
  -4  11   7      597.06      603.56     29.04 o 
  -3  11   7      183.09      154.70     14.14 o 
  -2  11   7       30.69       36.89      9.11 o 
  -1  11   7      296.62      298.72     14.59 o 
   0  11   7       91.11       93.00      7.23 o 
   1  11   7      339.09      346.04     14.77 o 
   2  11   7       58.63       65.04     11.10 o 
   3  11   7      163.88      153.68     15.22 o 
   4  11   7      554.64      598.02     32.32 o 
  -3  12   7      239.05      202.62     18.71 o 
  -2  12   7      133.65      115.09     13.10 o 
  -1  12   7       56.87       53.13      7.82 o 
   0  12   7      836.99      839.01     23.67 o 
   1  12   7       57.05       51.25      6.13 o 
   2  12   7      167.27      187.40     20.97 o 
   3  12   7      251.95      259.29     18.89 o 
  -3  13   7        5.78        2.31      6.29 o 
  -2  13   7      122.98       95.32     12.55 o 
  -1  13   7      495.56      518.35     22.78 o 
   0  13   7       93.62       73.64      7.45 o 
   1  13   7      550.26      572.56     18.49 o 
   2  13   7      116.87      111.78     13.60 o 
   3  13   7        1.27        0.63      7.38 o 
  -2  14   7       55.74       72.95     19.45 o 
  -1  14   7      215.79      230.45     14.09 o 
   0  14   7      186.18      183.22     10.83 o 
   1  14   7      214.64      215.86     22.07 o 
   2  14   7       65.48       77.16     16.78 o 
  -1  15   7       12.43        9.10      5.71 o 
   0  15   7       47.18       44.17      8.36 o 
   1  15   7       15.04       10.14      7.18 o 
   0   0   8       37.55       50.20      5.90 o 
   1   0   8     9988.42     9785.50    189.84 o 
   2   0   8      370.27      376.25     13.91 o 
   3   0   8      976.59     1028.90     29.32 o 
   4   0   8       96.73       90.53     10.91 o 
   5   0   8      113.33      118.78     14.43 o 
   6   0   8       93.26       81.37     13.96 o 
  -6   1   8      322.06      368.28     24.46 o 
  -5   1   8      445.88      466.45     25.77 o 
  -4   1   8      156.16      160.31     10.66 o 
  -3   1   8     1188.25     1149.36     31.74 o 
  -2   1   8     2550.54     2554.08     63.01 o 
  -1   1   8      769.49      763.05     18.54 o 
   0   1   8      634.00      569.96     13.70 o 
   1   1   8      673.50      661.37     20.99 o 
   2   1   8     2639.29     2657.98     63.32 o 
   3   1   8     1104.33     1124.96     31.73 o 
   4   1   8      164.13      155.38     12.71 o 
   5   1   8      452.79      457.82     25.79 o 
   6   1   8      334.90      320.30     23.16 o 
  -6   2   8      128.95      135.25     16.43 o 
  -5   2   8      118.26      118.81     14.22 o 
  -4   2   8      887.93      953.94     30.48 o 
  -3   2   8      119.26      127.91      8.25 o 
  -2   2   8     2240.88     2256.02     48.35 o 
  -1   2   8      736.39      804.57     19.97 o 
   0   2   8      222.57      238.75      7.75 o 
   1   2   8      787.34      836.47     19.33 o 
   2   2   8     2262.55     2276.86     47.05 o 
   3   2   8       99.21      100.41      7.73 o 
   4   2   8     1077.52     1093.30     38.94 o 
   5   2   8      119.16      116.78     14.71 o 
   6   2   8      132.70      110.07     15.64 o 
  -5   3   8      657.49      690.75     32.75 o 
  -4   3   8        2.74        6.28      3.94 o 
  -3   3   8     3273.89     3288.73     77.64 o 
  -2   3   8       42.51       44.96      3.45 o 
  -1   3   8     1936.07     1979.60     41.37 o 
   0   3   8       14.43       21.10      2.33 o 
   1   3   8     1892.34     1866.18     45.96 o 
   2   3   8       46.29       52.12      5.02 o 
   3   3   8     3143.99     3136.22     96.56 o 
   4   3   8        3.31        8.09      5.43 o 
   5   3   8      709.29      742.59     27.27 o 
  -5   4   8        0.40       -1.37      5.91 o 
  -4   4   8      526.70      525.00     20.52 o 
  -3   4   8      460.88      504.55     16.14 o 
  -2   4   8      699.35      642.33     19.80 o 
  -1   4   8     3676.94     3680.55     85.91 o 
   0   4   8      441.45      495.58     13.37 o 
   1   4   8     3707.38     3700.33     73.91 o 
   2   4   8      688.00      669.40     17.68 o 
   3   4   8      554.36      550.23     57.41 o 
   4   4   8      569.60      625.97     27.18 o 
   5   4   8        3.78        0.89      4.68 o 
  -5   5   8        5.56        3.28      6.32 o 
  -4   5   8      143.42      133.88     15.17 o 
  -3   5   8      455.45      461.65     15.82 o 
  -2   5   8     1693.00     1678.43     42.69 o 
  -1   5   8      331.21      328.56     12.37 o 
   0   5   8     2896.41     2784.55     50.26 o 
   1   5   8      353.13      358.09     11.26 o 
   2   5   8     1730.91     1688.95     37.60 o 
   3   5   8      445.37      474.83     22.63 o 
   4   5   8      144.48      113.43     15.85 o 
   5   5   8        5.90        2.60      4.90 o 
  -5   6   8      130.30      116.43     13.73 o 
  -4   6   8      382.14      376.94     21.57 o 
  -3   6   8      128.72      141.87      9.63 o 
  -2   6   8      186.03      196.46      9.64 o 
  -1   6   8     1221.76     1216.21     32.01 o 
   0   6   8      322.28      325.41      9.36 o 
   1   6   8     1178.68     1196.35     28.29 o 
   2   6   8      259.89      256.91      9.92 o 
   3   6   8      168.11      191.10     10.82 o 
   4   6   8      474.75      476.03     24.14 o 
   5   6   8      137.90      137.15     12.22 o 
  -5   7   8      254.90      270.08     19.05 o 
  -4   7   8      264.21      246.82     16.87 o 
  -3   7   8     1541.20     1515.01     53.32 o 
  -2   7   8      576.45      626.41     36.50 o 
  -1   7   8      532.10      538.92     17.61 o 
   0   7   8     1480.06     1500.85     29.86 o 
   1   7   8      537.84      530.64     15.84 o 
   2   7   8      525.57      562.55     17.18 o 
   3   7   8     1634.78     1637.58     43.79 o 
   4   7   8      272.36      218.75     17.02 o 
   5   7   8      242.30      256.55     15.94 o 
  -5   8   8       32.95       43.41     10.33 o 
  -4   8   8      887.73      938.74     38.03 o 
  -3   8   8       64.85       46.57      8.29 o 
  -2   8   8      475.62      435.32     29.82 o 
  -1   8   8      102.31      108.37     10.28 o 
   0   8   8        6.44        4.69      2.44 o 
   1   8   8       97.10      101.16      6.89 o 
   2   8   8      419.14      403.47     14.12 o 
   3   8   8       53.30       28.41      7.52 o 
   4   8   8      882.40      898.74     38.59 o 
   5   8   8       34.77       30.86     10.68 o 
  -4   9   8       60.38       56.08     10.79 o 
  -3   9   8      711.91      692.15     44.71 o 
  -2   9   8      434.82      493.30     22.77 o 
  -1   9   8      159.85      173.55      9.83 o 
   0   9   8     1678.64     1727.78     34.58 o 
   1   9   8      154.91      154.31      8.65 o 
   2   9   8      463.70      525.85     16.95 o 
   3   9   8      733.87      723.88     25.36 o 
   4   9   8       60.56       62.75     23.75 o 
  -4  10   8       68.35       41.59     14.48 o 
  -3  10   8       57.97       52.32      9.41 o 
  -2  10   8      401.91      391.10     20.46 o 
  -1  10   8      576.91      590.21     17.44 o 
   0  10   8        3.05        5.33      3.58 o 
   1  10   8      508.12      524.70     17.19 o 
   2  10   8      415.52      414.66     15.10 o 
   3  10   8       49.22       68.98      8.83 o 
   4  10   8       74.62       66.93     11.61 o 
  -4  11   8       25.98       19.53      8.17 o 
  -3  11   8      170.91      161.21     14.69 o 
  -2  11   8      515.23      495.95     24.73 o 
  -1  11   8      145.09      167.33     10.72 o 
   0  11   8     2789.73     2811.74     60.39 o 
   1  11   8      141.76      128.60     10.17 o 
   2  11   8      574.54      588.95     28.72 o 
   3  11   8      171.50      198.67     19.53 o 
   4  11   8       30.64       25.43      9.16 o 
  -3  12   8       34.90       32.15      8.43 o 
  -2  12   8      272.37      287.34     18.20 o 
  -1  12   8      366.66      378.15     20.37 o 
   0  12   8      148.29      146.32      9.27 o 
   1  12   8      350.27      351.67     16.84 o 
   2  12   8      198.24      184.29     16.00 o 
   3  12   8       38.59       29.93     14.11 o 
  -2  13   8       33.11       32.59      8.65 o 
  -1  13   8       88.92       77.57      9.28 o 
   0  13   8       34.14       38.41      5.91 o 
   1  13   8       73.78       68.35      9.06 o 
   2  13   8       31.62       32.17      9.54 o 
  -1  14   8       78.90       93.91     10.19 o 
   0  14   8       22.22       14.83      6.71 o 
   1  14   8       91.26       89.35     12.68 o 
   1   0   9     1117.51     1036.73     25.14 o 
   2   0   9      126.77      118.49      7.92 o 
   3   0   9     3467.03     3417.49    100.29 o 
   4   0   9       69.11       54.29     12.61 o 
   5   0   9     1563.11     1655.31     60.73 o 
  -5   1   9       81.22       95.19     13.31 o 
  -4   1   9      594.79      546.18     26.00 o 
  -3   1   9     1104.79     1113.77     31.49 o 
  -2   1   9     1308.40     1286.92     34.36 o 
  -1   1   9     4229.88     4148.50     83.81 o 
   0   1   9      451.60      438.03     11.81 o 
   1   1   9     4105.75     4101.77     96.52 o 
   2   1   9     1241.32     1216.44     34.01 o 
   3   1   9     1090.78     1069.13     31.23 o 
   4   1   9      655.77      681.23     28.31 o 
   5   1   9       72.43       81.88     24.24 o 
  -5   2   9       89.09       82.09     12.89 o 
  -4   2   9       55.80       44.96      6.39 o 
  -3   2   9       48.38       54.04      6.49 o 
  -2   2   9     1930.41     1936.32     43.63 o 
  -1   2   9     1286.38     1295.78     29.40 o 
   0   2   9     2596.84     2520.12     47.57 o 
   1   2   9     1251.93     1245.24     34.51 o 
   2   2   9     2026.96     2110.46     63.57 o 
   3   2   9       48.40       50.59      6.12 o 
   4   2   9       62.81       55.71     10.48 o 
   5   2   9       98.38       98.54     14.02 o 
  -5   3   9      340.02      354.48     22.51 o 
  -4   3   9      152.63      159.79     10.75 o 
  -3   3   9     1061.59     1069.02     30.88 o 
  -2   3   9      207.69      203.29      6.98 o 
  -1   3   9     1710.28     1623.32     36.67 o 
   0   3   9      306.22      324.33      8.92 o 
   1   3   9     1828.68     1712.05     36.14 o 
   2   3   9      217.15      206.19     13.50 o 
   3   3   9     1107.00     1059.42     39.48 o 
   4   3   9      115.59      104.61     12.22 o 
   5   3   9      334.51      320.33     17.40 o 
  -5   4   9      670.57      664.95     32.26 o 
  -4   4   9       50.96       57.05      9.80 o 
  -3   4   9     1459.81     1486.94     35.40 o 
  -2   4   9      603.32      590.69     20.56 o 
  -1   4   9      304.25      311.15     12.06 o 
   0   4   9      469.17      440.50     12.59 o 
   1   4   9      292.14      286.19      9.81 o 
   2   4   9      633.16      638.60     20.96 o 
   3   4   9     1557.04     1564.53     52.66 o 
   4   4   9       63.70       64.88     10.30 o 
   5   4   9      684.76      672.58     26.41 o 
  -5   5   9      162.53      155.81     15.94 o 
  -4   5   9      732.04      743.68     25.23 o 
  -3   5   9      477.17      459.09     14.90 o 
  -2   5   9      985.59      981.78     27.08 o 
  -1   5   9      721.40      770.46     23.01 o 
   0   5   9       75.61       83.98      6.10 o 
   1   5   9      772.64      792.14     20.06 o 
   2   5   9      900.64      901.19     28.28 o 
   3   5   9      447.90      426.45     41.96 o 
   4   5   9      630.82      634.32     30.71 o 
   5   5   9      171.20      179.55     13.89 o 
  -5   6   9      104.49      100.66     20.23 o 
  -4   6   9       29.29       24.96      7.66 o 
  -3   6   9       86.83      100.75      7.28 o 
  -2   6   9      226.45      207.49      9.85 o 
  -1   6   9      374.73      374.42     11.63 o 
   0   6   9     1495.69     1438.72     32.65 o 
   1   6   9      392.22      374.68     12.32 o 
   2   6   9      163.30      166.96      8.53 o 
   3   6   9      105.47      115.56     12.33 o 
   4   6   9       29.53       40.89      9.18 o 
   5   6   9       89.25      116.65     12.03 o 
  -5   7   9       94.73       77.00     12.73 o 
  -4   7   9      240.84      256.69     17.65 o 
  -3   7   9      102.57      124.32     12.07 o 
  -2   7   9      229.28      198.83     19.45 o 
  -1   7   9      697.66      709.49     21.58 o 
   0   7   9      348.26      344.91     11.90 o 
   1   7   9      669.53      693.49     19.29 o 
   2   7   9      187.21      168.25      8.72 o 
   3   7   9       82.71       72.13     14.00 o 
   4   7   9      238.77      232.56     17.65 o 
   5   7   9       92.84       87.53     10.94 o 
  -4   8   9       24.54       16.16      7.38 o 
  -3   8   9      361.81      358.39     20.12 o 
  -2   8   9       93.97      112.81     16.77 o 
  -1   8   9      188.54      189.03     10.32 o 
   0   8   9     2832.94     2863.22     60.20 o 
   1   8   9      220.44      219.71      9.64 o 
   2   8   9       52.11       66.29      6.52 o 
   3   8   9      340.52      338.62     20.85 o 
   4   8   9       27.28       18.89      7.86 o 
  -4   9   9      553.26      598.48     41.58 o 
  -3   9   9      121.55      100.62     17.68 o 
  -2   9   9      511.56      516.66     23.60 o 
  -1   9   9      445.40      460.62     17.31 o 
   0   9   9       43.32       42.30      5.32 o 
   1   9   9      460.30      461.53     15.35 o 
   2   9   9      534.18      546.54     24.31 o 
   3   9   9      121.76      102.32     12.74 o 
   4   9   9      534.76      530.26     28.70 o 
  -4  10   9       98.17       77.64     17.68 o 
  -3  10   9      807.21      854.95     34.17 o 
  -2  10   9       39.73       39.15      7.86 o 
  -1  10   9      282.83      275.55     13.60 o 
   0  10   9       34.95       43.19      6.77 o 
   1  10   9      310.93      301.59     12.24 o 
   2  10   9       46.74       50.16      6.32 o 
   3  10   9      740.47      785.17     35.40 o 
   4  10   9       84.17       75.34     12.35 o 
  -3  11   9      129.90      130.64     13.64 o 
  -2  11   9      162.29      167.35     21.48 o 
  -1  11   9      246.34      253.69     26.73 o 
   0  11   9      144.21      119.18     10.05 o 
   1  11   9      234.14      245.58     13.53 o 
   2  11   9      205.08      239.77     16.84 o 
   3  11   9      132.84      176.12     29.65 o 
  -3  12   9       80.25       91.26     12.28 o 
  -2  12   9      326.91      349.64     21.01 o 
  -1  12   9      163.83      152.66     14.18 o 
   0  12   9     1213.09     1242.48     37.59 o 
   1  12   9      189.35      198.62     12.53 o 
   2  12   9      319.69      319.32     20.46 o 
   3  12   9       77.44       80.85     19.87 o 
  -2  13   9       23.19       25.15      8.64 o 
  -1  13   9      990.33     1003.42     60.77 o 
   0  13   9      117.05      120.67     11.04 o 
   1  13   9     1034.29     1048.32     33.86 o 
   2  13   9       19.43       22.89      8.88 o 
  -1  14   9       64.48       55.05     16.65 o 
   0  14   9      491.60      512.00     27.05 o 
   1  14   9       47.87       51.95     10.95 o 
   0   0  10     1489.70     1382.87     37.14 o 
   1   0  10     5073.11     5209.66    104.92 o 
   2   0  10     1378.81     1346.48     37.00 o 
   3   0  10      241.54      254.14     12.37 o 
   4   0  10        4.62        3.89      5.32 o 
   5   0  10       89.04       96.59     27.97 o 
  -5   1  10      290.42      309.14     22.16 o 
  -4   1  10       44.63       50.52      8.82 o 
  -3   1  10      460.89      477.22     17.91 o 
  -2   1  10     2682.96     2587.33     56.23 o 
  -1   1  10      889.37      868.44     22.53 o 
   0   1  10      698.05      643.59     17.91 o 
   1   1  10      911.33      888.28     32.13 o 
   2   1  10     2712.22     2649.13     65.01 o 
   3   1  10      440.47      460.54     17.73 o 
   4   1  10       46.38       46.07      8.83 o 
   5   1  10      282.09      316.23     22.51 o 
  -5   2  10      105.61      103.61     14.06 o 
  -4   2  10      752.30      778.18     25.77 o 
  -3   2  10      528.67      538.27     19.24 o 
  -2   2  10     2209.88     2170.27     39.04 o 
  -1   2  10      257.66      274.74     10.01 o 
   0   2  10       36.49       36.14      4.27 o 
   1   2  10      220.86      227.27     12.55 o 
   2   2  10     2278.90     2275.41     69.76 o 
   3   2  10      493.81      512.78     19.19 o 
   4   2  10      750.37      765.66     33.25 o 
   5   2  10      110.47       92.56     11.23 o 
  -5   3  10      404.70      443.72     25.53 o 
  -4   3  10      185.66      207.63     14.86 o 
  -3   3  10      921.41      991.76     29.32 o 
  -2   3  10      288.28      300.38      8.91 o 
  -1   3  10      559.10      543.34     15.59 o 
   0   3  10       14.11       15.75      3.36 o 
   1   3  10      519.97      527.89     18.81 o 
   2   3  10      232.49      239.73     21.62 o 
   3   3  10      847.69      898.37     36.80 o 
   4   3  10      164.56      197.10     16.14 o 
   5   3  10      361.74      375.40     19.65 o 
  -5   4  10       40.07       43.25     10.21 o 
  -4   4  10      176.95      174.77     11.97 o 
  -3   4  10      424.61      463.09     14.98 o 
  -2   4  10      327.89      344.14     15.02 o 
  -1   4  10     1375.91     1365.74     36.15 o 
   0   4  10      321.79      317.80     18.63 o 
   1   4  10     1366.65     1313.26     37.05 o 
   2   4  10      390.83      380.64     19.35 o 
   3   4  10      346.20      351.82     20.90 o 
   4   4  10      183.58      181.89     15.85 o 
   5   4  10       45.84       37.90      8.14 o 
  -5   5  10       53.88       52.62     16.10 o 
  -4   5  10       72.01       59.21      8.03 o 
  -3   5  10       40.56       47.07      5.49 o 
  -2   5  10      930.85      871.80     25.89 o 
  -1   5  10      198.85      178.56      9.62 o 
   0   5  10      536.50      476.96     17.46 o 
   1   5  10      238.48      237.45     14.97 o 
   2   5  10      918.75      875.72     27.61 o 
   3   5  10       41.54       40.22      8.90 o 
   4   5  10       69.57       69.09     13.77 o 
   5   5  10       58.03       51.76      9.18 o 
  -5   6  10       77.01       73.73     18.41 o 
  -4   6  10      438.39      431.41     23.55 o 
  -3   6  10       54.68       46.29      6.77 o 
  -2   6  10       81.35       77.86      6.82 o 
  -1   6  10      416.13      424.69     13.10 o 
   0   6  10      407.36      416.04     16.27 o 
   1   6  10      464.18      448.87     13.96 o 
   2   6  10       71.44       81.30      8.04 o 
   3   6  10       61.16       61.29      9.88 o 
   4   6  10      408.68      398.80     23.72 o 
   5   6  10       69.15       61.78      9.69 o 
  -4   7  10       26.39       21.13      7.93 o 
  -3   7  10      300.99      328.91     27.32 o 
  -1   7  10       33.80       33.22      5.35 o 
   0   7  10       68.10       70.55      5.85 o 
   1   7  10       22.98       15.99      3.79 o 
   2   7  10      112.86      130.01     10.00 o 
   3   7  10      293.87      321.91     22.02 o 
   4   7  10       49.11       39.35      9.67 o 
  -4   8  10      421.14      443.96     24.73 o 
  -3   8  10      414.87      387.94     30.48 o 
  -2   8  10      229.41      247.87     24.38 o 
  -1   8  10      692.72      667.71     27.86 o 
   0   8  10      174.35      160.76      8.33 o 
   1   8  10      670.97      651.02     19.12 o 
   2   8  10      292.22      312.97     15.04 o 
   3   8  10      390.89      387.52     22.46 o 
   4   8  10      390.80      412.19     24.93 o 
  -4   9  10      148.68      154.19     23.42 o 
  -3   9  10      249.08      229.09     24.91 o 
  -2   9  10      405.01      404.43     20.41 o 
  -1   9  10      160.82      166.86     13.51 o 
   0   9  10     1030.06      990.37     33.29 o 
   1   9  10      137.68      155.24      9.02 o 
   2   9  10      402.07      400.62     17.95 o 
   3   9  10      246.52      246.98     17.85 o 
   4   9  10      172.21      177.75     24.58 o 
  -3  10  10      107.23       99.58     12.04 o 
  -2  10  10       65.67       71.53     18.50 o 
  -1  10  10      851.23      863.57     34.23 o 
   0  10  10      691.99      688.59     20.35 o 
   1  10  10      805.44      795.18     23.07 o 
   2  10  10       76.41       92.45     14.96 o 
   3  10  10      123.23      128.59     14.74 o 
  -3  11  10      126.55      126.63     22.50 o 
  -2  11  10      139.92      151.80     14.13 o 
  -1  11  10      268.59      271.06     26.75 o 
   0  11  10      774.92      799.55     27.20 o 
   1  11  10      258.75      249.81     15.41 o 
   2  11  10      120.49      136.83     21.54 o 
   3  11  10      146.25      126.02     14.94 o 
  -2  12  10      156.85      160.45     15.19 o 
  -1  12  10      138.88      142.03     22.06 o 
   0  12  10       47.66       48.61      7.85 o 
   1  12  10      129.45      131.90     21.23 o 
   2  12  10      157.88      147.81     23.26 o 
  -1  13  10        2.36       14.84     11.72 o 
   0  13  10       59.89       58.32      8.93 o 
   1  13  10        8.34        8.10      6.18 o 
   1   0  11      738.79      724.97     20.17 o 
   2   0  11       31.58       33.51      5.59 o 
   3   0  11      172.43      194.34     11.12 o 
   4   0  11      533.13      511.85     25.83 o 
   5   0  11      317.80      385.26     25.58 o 
  -5   1  11      294.24      264.73     21.36 o 
  -4   1  11      421.87      448.54     23.01 o 
  -3   1  11      293.93      312.40     14.08 o 
  -2   1  11     1561.07     1559.76     42.64 o 
  -1   1  11      346.76      345.10     12.52 o 
   0   1  11      136.98      128.24      6.54 o 
   1   1  11      319.54      326.21     17.75 o 
   2   1  11     1578.45     1586.54     42.91 o 
   3   1  11      267.07      272.99     13.68 o 
   4   1  11      360.22      368.06     21.88 o 
   5   1  11      264.63      283.40     21.82 o 
  -5   2  11      154.31      178.17     18.55 o 
  -4   2  11      135.44      138.89     13.40 o 
  -3   2  11        3.03        5.76      4.13 o 
  -2   2  11      295.55      302.05      9.48 o 
  -1   2  11      598.58      613.07     14.68 o 
   0   2  11     1280.17     1253.50     27.18 o 
   1   2  11      702.33      701.28     27.38 o 
   2   2  11      369.06      380.08     19.25 o 
   3   2  11       13.22       10.34      6.53 o 
   4   2  11      131.18      130.21     13.95 o 
   5   2  11      135.20      129.77     13.13 o 
  -5   3  11       96.18      112.43     15.39 o 
  -4   3  11      120.34      133.81     12.91 o 
  -3   3  11      367.59      340.84     15.00 o 
  -2   3  11      295.63      289.81      9.16 o 
  -1   3  11      915.45      905.76     23.35 o 
   0   3  11      202.93      221.92      9.66 o 
   1   3  11      901.43      903.98     27.85 o 
   2   3  11      260.46      260.94     45.12 o 
   3   3  11      339.50      292.69     18.48 o 
   4   3  11      137.42      116.37     13.72 o 
   5   3  11      108.03      121.41     12.86 o 
  -5   4  11       61.35       41.54     10.61 o 
  -4   4  11      122.39      131.26     12.86 o 
  -3   4  11      674.27      651.09     21.98 o 
  -2   4  11      577.01      584.78     15.60 o 
  -1   4  11      188.08      184.20     10.37 o 
   0   4  11      650.98      688.15     26.38 o 
   1   4  11      246.05      249.67     12.17 o 
   2   4  11      544.15      549.29     25.97 o 
   3   4  11      823.52      810.69     32.38 o 
   4   4  11       82.90       67.95     11.66 o 
   5   4  11       84.99       72.98     10.46 o 
  -5   5  11      193.51      179.44     27.67 o 
  -4   5  11      596.48      613.28     23.43 o 
  -3   5  11      236.37      241.75     10.97 o 
  -2   5  11      634.44      616.33     20.41 o 
  -1   5  11      218.95      218.08     10.78 o 
   0   5  11        5.85       10.43      4.09 o 
   1   5  11      175.95      186.69     11.22 o 
   2   5  11      554.87      573.57     21.50 o 
   3   5  11      154.48      166.86     15.63 o 
   4   5  11      544.79      532.75     28.84 o 
   5   5  11      189.02      196.60     15.57 o 
  -4   6  11       99.54       95.81     12.62 o 
  -3   6  11      222.08      243.55     13.46 o 
  -2   6  11      130.35      127.86      8.89 o 
  -1   6  11      225.08      203.54     10.77 o 
   0   6  11      323.74      331.52     14.99 o 
   1   6  11      251.68      228.33     19.09 o 
   2   6  11      149.54      155.61     10.76 o 
   3   6  11      294.32      339.20     29.93 o 
   4   6  11      125.84      126.18     14.92 o 
  -4   7  11       83.16      102.01     13.14 o 
  -3   7  11      159.51      162.87     20.78 o 
  -2   7  11      141.08      134.04     18.06 o 
  -1   7  11      488.76      496.88     23.80 o 
   0   7  11      371.43      393.19     16.50 o 
   1   7  11      491.37      558.93     20.70 o 
   2   7  11      142.02      132.23     10.58 o 
   3   7  11      194.08      172.16     15.79 o 
   4   7  11       75.45       88.60     13.36 o 
  -4   8  11      101.64       95.94     12.92 o 
  -3   8  11       64.77       86.59     17.06 o 
  -2   8  11      385.29      372.02     30.45 o 
  -1   8  11      603.46      610.33     27.84 o 
   0   8  11     1113.21     1086.14     33.03 o 
   1   8  11      720.47      697.93     24.10 o 
   2   8  11      423.33      425.33     18.42 o 
   3   8  11       76.95       75.41     11.78 o 
   4   8  11       97.99       80.83     13.29 o 
  -3   9  11      214.13      171.93     23.19 o 
  -2   9  11      170.99      146.63     20.52 o 
  -1   9  11      532.55      563.39     34.69 o 
   0   9  11       98.44       88.22      7.13 o 
   1   9  11      552.50      566.95     21.91 o 
   2   9  11      147.54      161.04     12.00 o 
   3   9  11      215.38      218.72     17.80 o 
  -3  10  11      468.97      494.59     24.40 o 
  -2  10  11      230.15      168.82     22.95 o 
  -1  10  11      102.74      101.33     18.73 o 
   0  10  11        0.31        1.81      3.26 o 
   1  10  11       78.40       70.23      8.73 o 
   2  10  11      245.58      238.10     14.29 o 
   3  10  11      434.49      408.91     25.17 o 
  -3  11  11       77.35       94.70     12.54 o 
  -2  11  11      141.06      127.21     21.49 o 
  -1  11  11      278.14      305.67     28.94 o 
   0  11  11      332.08      306.25     15.56 o 
   1  11  11      270.91      289.13     19.88 o 
   2  11  11      136.61      121.76     21.37 o 
   3  11  11       78.02       99.67     17.60 o 
  -2  12  11       78.64       60.22     17.53 o 
  -1  12  11      375.36      401.57     34.95 o 
   0  12  11      345.15      400.52     18.58 o 
   1  12  11      380.64      417.17     24.65 o 
   2  12  11       76.39       67.61     19.11 o 
   0  13  11      488.93      538.46     22.81 o 
   0   0  12     2110.07     1967.63     63.13 o 
   1   0  12      320.10      318.77     12.75 o 
   2   0  12     1030.48     1030.05     31.20 o 
   3   0  12        0.73        2.20      3.96 o 
   4   0  12        1.32       17.02     21.46 o 
   5   0  12       34.50       30.97     12.53 o 
  -5   1  12       59.32       42.17     10.93 o 
  -4   1  12      217.26      218.23     36.11 o 
  -3   1  12      138.70      157.95     12.86 o 
  -2   1  12     1762.03     1697.57     46.84 o 
  -1   1  12     1579.01     1535.10     29.77 o 
   0   1  12      519.69      527.29     14.92 o 
   1   1  12     1534.99     1562.90     66.67 o 
   2   1  12     1826.04     1785.77     47.44 o 
   3   1  12      100.81      115.23      9.76 o 
   4   1  12      214.18      174.91     16.25 o 
   5   1  12       54.27       61.09     12.98 o 
  -5   2  12      305.93      344.12     24.63 o 
  -4   2  12      296.48      292.60     19.53 o 
  -3   2  12      436.37      448.87     18.19 o 
  -2   2  12      847.80      841.41     18.95 o 
  -1   2  12       23.82       25.61      3.58 o 
   0   2  12      525.19      493.91     14.32 o 
   1   2  12        7.75        4.57      5.03 o 
   2   2  12      894.13      868.48     34.49 o 
   3   2  12      433.99      442.64     23.77 o 
   4   2  12      340.66      390.97     22.84 o 
   5   2  12      303.00      329.00     23.12 o 
  -4   3  12      527.49      546.52     26.59 o 
  -3   3  12      117.97      129.30     10.03 o 
  -2   3  12     1737.74     1755.45     33.49 o 
  -1   3  12      180.42      188.93     10.71 o 
   0   3  12      600.13      595.28     21.14 o 
   1   3  12      230.49      229.35     11.98 o 
   2   3  12     1774.37     1791.36     59.96 o 
   3   3  12      115.08      105.07     12.81 o 
   4   3  12      514.65      544.22     28.57 o 
  -4   4  12       28.72       28.54      9.41 o 
  -3   4  12      450.35      423.31     15.37 o 
  -2   4  12      319.93      330.38     11.43 o 
  -1   4  12      469.31      465.13     17.42 o 
   0   4  12      341.86      341.95     15.16 o 
   1   4  12      465.77      455.92     18.40 o 
   2   4  12      336.43      310.66     18.87 o 
   3   4  12      426.36      369.44     22.09 o 
   4   4  12       49.58       58.09     11.13 o 
  -4   5  12        3.80        8.26      6.80 o 
  -3   5  12      123.17      116.92      8.56 o 
  -2   5  12      405.52      415.57     16.51 o 
  -1   5  12     1034.62     1033.74     30.53 o 
   0   5  12      218.19      254.35     13.11 o 
   1   5  12     1068.42     1026.26     31.96 o 
   2   5  12      426.44      416.05     17.93 o 
   3   5  12      103.29      105.39     13.96 o 
   4   5  12        4.67       -3.10      5.39 o 
  -4   6  12      204.85      175.78     16.65 o 
  -3   6  12      189.33      203.88     14.90 o 
  -2   6  12      290.41      305.06     17.56 o 
  -1   6  12      614.84      630.09     21.12 o 
   0   6  12      679.18      674.80     23.61 o 
   1   6  12      574.82      567.62     21.95 o 
   2   6  12      325.24      356.34     16.43 o 
   3   6  12      173.17      192.02     21.80 o 
   4   6  12      202.96      176.26     17.53 o 
  -4   7  12      321.42      268.71     20.06 o 
  -3   7  12      302.68      333.28     28.37 o 
  -2   7  12      282.23      301.43     26.82 o 
  -1   7  12        3.44        5.18      5.50 o 
   0   7  12        7.55        8.26      4.07 o 
   1   7  12       12.47       16.29      5.53 o 
   2   7  12      265.25      287.07     15.19 o 
   3   7  12      280.42      270.33     19.63 o 
   4   7  12      339.42      328.34     22.75 o 
  -3   8  12      468.46      502.06     36.32 o 
  -2   8  12      319.94      293.32     27.32 o 
  -1   8  12      164.17      166.79     20.40 o 
   0   8  12       85.70      100.37      9.51 o 
   1   8  12      162.27      158.24     15.24 o 
   2   8  12      307.73      304.88     15.90 o 
   3   8  12      457.83      429.72     25.38 o 
  -3   9  12      440.04      438.61     35.58 o 
  -2   9  12       17.78       10.60      9.27 o 
  -1   9  12      660.95      678.21     29.81 o 
   0   9  12       24.32       17.88      5.62 o 
   1   9  12      624.54      609.36     29.70 o 
   2   9  12        7.13       15.28      6.15 o 
   3   9  12      433.54      431.45     25.59 o 
  -3  10  12        5.61        3.02      9.48 o 
  -2  10  12      247.82      209.01     24.57 o 
  -1  10  12      601.49      680.50     44.95 o 
   0  10  12      453.32      434.12     26.57 o 
   1  10  12      606.98      633.67     26.38 o 
   2  10  12      264.12      277.05     15.90 o 
   3  10  12        4.65       13.71      8.29 o 
  -2  11  12      147.67      174.97     24.92 o 
  -1  11  12      137.28      140.13     22.25 o 
   0  11  12      279.88      310.90     21.30 o 
   1  11  12      123.19      129.40     36.39 o 
   2  11  12      164.95      167.49     25.09 o 
  -1  12  12       64.96       50.65     16.20 o 
   0  12  12       22.34       17.25      8.82 o 
   1  12  12       54.27       61.89     12.59 o 
   1   0  13      288.14      285.46     12.09 o 
   2   0  13      446.82      450.96     18.48 o 
   3   0  13      254.99      291.93     22.05 o 
   4   0  13      916.12      886.58     38.38 o 
  -4   1  13       43.36       60.81     10.94 o 
  -3   1  13      520.48      516.86     21.14 o 
  -2   1  13      285.33      274.73     11.46 o 
  -1   1  13      927.78      913.82     20.42 o 
   0   1  13      328.14      304.63     10.18 o 
   1   1  13      919.48      924.18     36.12 o 
   2   1  13      299.45      285.92     17.74 o 
   3   1  13      584.09      619.78     22.67 o 
   4   1  13       29.21       57.41     15.48 o 
  -4   2  13      205.84      201.13     16.65 o 
  -3   2  13       20.92       14.91      5.23 o 
  -2   2  13      253.50      252.75      9.33 o 
  -1   2  13     1647.23     1637.64     31.88 o 
   0   2  13      687.43      614.54     27.38 o 
   1   2  13     1662.56     1641.41     56.26 o 
   2   2  13      254.55      248.50     16.88 o 
   3   2  13       23.91       27.98      8.19 o 
   4   2  13      185.77      178.84     17.15 o 
  -4   3  13      124.38      120.89     13.59 o 
  -3   3  13      220.29      194.91     11.96 o 
  -2   3  13      307.03      299.92     10.20 o 
  -1   3  13      309.19      318.05     14.16 o 
   0   3  13     2059.44     1930.21     52.01 o 
   1   3  13      272.27      271.15     14.33 o 
   2   3  13      267.14      286.26     18.26 o 
   3   3  13      195.37      149.39     15.33 o 
   4   3  13      128.06      147.80     44.23 o 
  -4   4  13      350.51      353.49     21.64 o 
  -3   4  13      271.98      271.95     14.55 o 
  -2   4  13      494.61      491.72     14.99 o 
  -1   4  13      613.86      589.97     26.13 o 
   0   4  13       92.46       77.79      8.31 o 
   1   4  13      601.06      618.16     23.95 o 
   2   4  13      523.30      511.39     25.55 o 
   3   4  13      274.44      264.12     18.84 o 
   4   4  13      388.63      370.53     23.50 o 
  -4   5  13      112.13      114.00     19.27 o 
  -3   5  13      434.02      429.76     16.32 o 
  -2   5  13      160.60      141.46      7.97 o 
  -1   5  13      145.41      134.72      9.69 o 
   0   5  13      393.34      391.40     17.20 o 
   1   5  13      160.92      162.94     11.50 o 
   2   5  13      127.52      100.95     12.66 o 
   3   5  13      459.36      464.09     25.38 o 
   4   5  13       94.18      115.01     15.06 o 
  -4   6  13      435.41      423.04     35.13 o 
  -3   6  13      185.94      182.15     12.99 o 
  -2   6  13      563.05      606.44     39.25 o 
  -1   6  13      339.27      329.35     14.98 o 
   0   6  13      186.89      183.82     12.26 o 
   1   6  13      359.99      350.62     16.55 o 
   2   6  13      527.31      531.98     21.88 o 
   3   6  13      209.18      226.56     18.74 o 
   4   6  13      455.77      465.21     27.42 o 
  -3   7  13       81.53       79.31     17.03 o 
  -2   7  13      555.70      543.79     39.30 o 
  -1   7  13      142.89      132.02     13.11 o 
   0   7  13      551.74      585.66     22.36 o 
   1   7  13      119.32      108.95     10.34 o 
   2   7  13      571.50      583.02     23.30 o 
   3   7  13       70.40       78.24     12.49 o 
  -3   8  13       42.74       36.97     13.67 o 
  -2   8  13      156.60      159.10     22.04 o 
  -1   8  13      516.12      573.88     27.70 o 
   0   8  13      297.64      276.90     15.06 o 
   1   8  13      565.46      587.96     23.23 o 
   2   8  13      169.95      156.59     12.46 o 
   3   8  13       39.45       40.21     12.98 o 
  -3   9  13      130.15      155.99     23.90 o 
  -2   9  13       88.94      112.04     19.80 o 
  -1   9  13      135.24      168.47     15.63 o 
   0   9  13      188.13      194.16     13.03 o 
   1   9  13      132.84      152.09     12.38 o 
   2   9  13      113.44      139.49     12.32 o 
   3   9  13      152.09      140.11     16.24 o 
  -2  10  13      320.83      351.51     31.21 o 
  -1  10  13        0.08        2.33     11.22 o 
   0  10  13      117.53      115.90     11.00 o 
   1  10  13        0.38        3.46      5.42 o 
   2  10  13      288.55      278.14     19.46 o 
  -1  11  13       95.33       95.13     20.99 o 
   0  11  13      160.39      184.67     19.37 o 
   1  11  13       82.20       82.62     26.19 o 
   0   0  14      489.40      518.33     20.59 o 
   1   0  14      173.84      167.35      8.65 o 
   2   0  14      333.96      324.64     15.73 o 
   3   0  14       14.74       17.00      5.85 o 
   4   0  14       15.90       20.84      8.37 o 
  -4   1  14       11.27        4.91      7.25 o 
  -3   1  14       57.92       78.03      9.03 o 
  -2   1  14      202.96      188.71      9.19 o 
  -1   1  14      588.09      603.67     15.67 o 
   0   1  14        2.57        0.15      2.66 o 
   1   1  14      510.82      542.22     26.92 o 
   2   1  14      179.41      202.81     15.69 o 
   3   1  14       47.61       53.51     10.44 o 
   4   1  14       15.10       14.77      8.21 o 
  -4   2  14        5.28        6.70      7.12 o 
  -3   2  14      449.93      463.48     19.77 o 
  -2   2  14      112.12      100.36      6.70 o 
  -1   2  14       54.72       50.17      5.08 o 
   0   2  14        1.28       -2.00      3.51 o 
   1   2  14       86.90       93.47     11.71 o 
   2   2  14      143.18      149.09     19.52 o 
   3   2  14      416.88      446.65     25.26 o 
   4   2  14        8.24        7.47      7.60 o 
  -4   3  14      148.07      149.37     22.23 o 
  -3   3  14      292.02      279.03     14.86 o 
  -2   3  14      308.26      318.29     15.23 o 
  -1   3  14      156.71      143.45      8.24 o 
   0   3  14      220.13      200.92     12.42 o 
   1   3  14      161.92      160.45     14.13 o 
   2   3  14      296.47      287.92     20.28 o 
   3   3  14      259.80      263.94     19.15 o 
   4   3  14      151.69      161.98     17.23 o 
  -4   4  14       10.94       19.13      8.21 o 
  -3   4  14      180.05      196.95     13.17 o 
  -2   4  14      200.88      203.86      9.61 o 
  -1   4  14       10.48       13.45      4.83 o 
   0   4  14      703.36      672.74     24.51 o 
   1   4  14       20.70       16.54      5.80 o 
   2   4  14      193.91      204.39     16.50 o 
   3   4  14      196.69      241.56     23.49 o 
   4   4  14       11.85       15.05      8.85 o 
  -3   5  14      148.31      154.43     10.79 o 
  -2   5  14       27.75       17.08      5.22 o 
  -1   5  14      682.86      633.16     22.48 o 
   0   5  14       82.99      100.99      9.87 o 
   1   5  14      619.09      601.94     23.57 o 
   2   5  14       29.28       21.06      7.82 o 
   3   5  14      119.72       96.25     13.63 o 
  -3   6  14      352.90      367.34     18.68 o 
  -2   6  14      264.06      428.63     34.11 o 
  -1   6  14      219.16      202.56     13.42 o 
   0   6  14      429.45      446.98     19.52 o 
   1   6  14      223.28      209.31     13.52 o 
   2   6  14      307.67      345.55     22.16 o 
   3   6  14      321.13      346.91     45.46 o 
  -3   7  14       29.35       30.92     13.08 o 
  -2   7  14      398.16      442.10     34.41 o 
  -1   7  14       56.15       51.85     18.20 o 
   0   7  14       21.75       14.93      5.84 o 
   1   7  14       50.66       63.11      9.06 o 
   2   7  14      365.26      364.43     18.53 o 
   3   7  14       26.72       32.70     12.45 o 
  -2   8  14       38.65       37.18     13.12 o 
  -1   8  14      133.28      152.87     14.87 o 
   0   8  14       25.76       15.70      5.97 o 
   1   8  14      135.60      150.21     13.07 o 
   2   8  14       50.34       32.70      7.77 o 
  -2   9  14       96.91      105.75     20.39 o 
  -1   9  14      247.64      264.16     39.65 o 
   0   9  14       10.13       11.17      6.17 o 
   1   9  14      252.75      264.97     15.82 o 
   2   9  14       71.75       90.23     11.11 o 
  -1  10  14      100.38      101.82     20.75 o 
   0  10  14      389.16      395.95     24.13 o 
   1  10  14      102.57      104.57     11.28 o 
   1   0  15        1.06       -1.91      3.24 o 
   2   0  15        5.91        6.53      4.91 o 
   3   0  15        2.88       -3.72      4.67 o 
  -3   1  15      457.74      471.88     20.60 o 
  -2   1  15       54.03       49.78      5.68 o 
  -1   1  15      177.55      185.79     10.64 o 
   0   1  15      125.16      122.63      8.40 o 
   1   1  15      164.73      151.80     14.60 o 
   2   1  15       51.97       49.77      9.60 o 
   3   1  15      468.57      450.48     30.68 o 
  -3   2  15      134.16      129.50     13.08 o 
  -2   2  15       11.56       14.68      3.97 o 
  -1   2  15      884.18      877.07     20.90 o 
   0   2  15       45.57       50.66      7.05 o 
   1   2  15      886.10      897.83     37.33 o 
   2   2  15        4.88        7.87      6.68 o 
   3   2  15      138.57      132.85     25.17 o 
  -3   3  15       72.46       62.83     13.66 o 
  -2   3  15      281.54      293.83     10.88 o 
  -1   3  15       66.89       55.85      6.09 o 
   0   3  15     1099.68     1095.54     35.02 o 
   1   3  15       68.80       64.23     10.55 o 
   2   3  15      285.96      312.89     20.23 o 
   3   3  15       64.32       54.31     16.07 o 
  -3   4  15       23.82       25.58      7.08 o 
  -2   4  15      332.19      350.25     13.08 o 
  -1   4  15      133.62      142.80     10.86 o 
   0   4  15       53.35       39.35      7.34 o 
   1   4  15      134.44      146.99     11.99 o 
   2   4  15      281.35      276.40     19.90 o 
   3   4  15       23.56       21.52      8.13 o 
  -3   5  15      516.84      545.46     35.91 o 
  -2   5  15        6.09        6.96      4.74 o 
  -1   5  15      314.50      324.78     15.86 o 
   0   5  15      161.25      165.47     12.63 o 
   1   5  15      292.58      316.65     16.85 o 
   2   5  15        6.38        5.79      7.28 o 
   3   5  15      518.58      476.10     36.24 o 
  -3   6  15       27.72       27.78      7.89 o 
  -2   6  15      317.17      327.83     17.55 o 
  -1   6  15      287.88      274.07     18.51 o 
   0   6  15       60.58       64.89      9.03 o 
   1   6  15      289.15      268.07     15.60 o 
   2   6  15      308.42      321.36     21.69 o 
   3   6  15       34.66       54.95     11.55 o 
  -2   7  15      411.57      393.69     34.50 o 
  -1   7  15        1.86        5.25      6.39 o 
   0   7  15      705.48      684.06     26.47 o 
   1   7  15        2.12        2.76      5.15 o 
   2   7  15      447.61      465.91     26.61 o 
  -2   8  15       82.36       89.88     19.03 o 
  -1   8  15      309.94      296.90     20.59 o 
   0   8  15       90.01       77.60     14.52 o 
   1   8  15      317.53      333.63     17.61 o 
   2   8  15       70.72       58.69      9.50 o 
  -1   9  15       85.59       80.81     19.89 o 
   0   9  15      208.42      210.12     18.45 o 
   1   9  15       84.40       78.92     10.49 o 
   0   0  16      823.27      844.20     36.32 o 
   1   0  16        1.51        3.99      4.26 o 
   2   0  16      194.18      185.40     11.30 o 
   3   0  16        1.83        5.02      5.60 o 
  -3   1  16       11.98        2.66      5.41 o 
  -2   1  16       66.00       75.28      7.26 o 
  -1   1  16      303.12      312.84     14.41 o 
   0   1  16      118.69      113.87      9.61 o 
   1   1  16      250.50      269.09     13.44 o 
   2   1  16       54.24       50.14     10.25 o 
   3   1  16       15.03        1.31      6.73 o 
  -3   2  16      627.40      619.74     25.06 o 
  -2   2  16       33.87       31.79      5.39 o 
  -1   2  16       52.08       56.50      5.87 o 
   0   2  16       18.85       12.53      6.05 o 
   1   2  16       53.01       64.05     10.90 o 
   2   2  16       25.13       27.53      8.97 o 
   3   2  16      625.92      621.69     32.00 o 
  -3   3  16      104.61       92.47     10.55 o 
  -2   3  16      322.16      323.46     12.99 o 
  -1   3  16       44.36       45.81      6.06 o 
   0   3  16       61.00       63.19      8.96 o 
   1   3  16       60.32       56.12     10.65 o 
   2   3  16      309.04      323.54     21.77 o 
   3   3  16      110.83      118.64     15.62 o 
  -2   4  16      272.41      257.82     11.93 o 
  -1   4  16       14.37       11.41      4.26 o 
   0   4  16     1389.02     1362.03     42.20 o 
   1   4  16        8.67       -2.36     10.54 o 
   2   4  16      320.08      355.66     25.77 o 
  -2   5  16       12.81       10.34      5.39 o 
  -1   5  16      761.21      776.24     29.52 o 
   0   5  16        0.23       -3.84      4.75 o 
   1   5  16      809.32      882.35     30.83 o 
   2   5  16       13.55        8.38      7.60 o 
  -2   6  16      270.20      252.92     22.71 o 
  -1   6  16      205.24      188.53     16.70 o 
   0   6  16      695.76      756.55     28.72 o 
   1   6  16      203.47      166.17     13.70 o 
   2   6  16      280.93      303.00     21.05 o 
  -1   7  16      235.56      251.79     25.44 o 
   0   7  16        2.41       -3.11      7.23 o 
   1   7  16      244.55      222.46     15.39 o 
   0   8  16       95.10      103.46     14.34 o 
   1   0  17       37.28       46.55      7.20 o 
   2   0  17       44.15       42.11      7.17 o 
  -2   1  17       70.15       76.76      8.56 o 
  -1   1  17       75.87       73.62      7.47 o 
   0   1  17      161.01      162.66     19.59 o 
   1   1  17       81.20       94.38      9.53 o 
   2   1  17       73.00       89.69     13.26 o 
  -2   2  17       17.81       10.14      4.67 o 
  -1   2  17      248.65      246.82     11.58 o 
   0   2  17      202.60      232.04     15.14 o 
   1   2  17      261.24      264.26     19.31 o 
   2   2  17       17.78       12.18      8.23 o 
  -2   3  17      168.04      196.23     10.95 o 
  -1   3  17       41.37       49.86      6.42 o 
   0   3  17      677.10      681.14     27.03 o 
   1   3  17       41.47       39.65     14.64 o 
   2   3  17      170.04      194.10     18.25 o 
  -2   4  17      124.11      113.78      8.93 o 
  -1   4  17      164.32      176.09     10.53 o 
   0   4  17      282.47      255.33     20.04 o 
   1   4  17      187.65      201.67     18.02 o 
   2   4  17      125.77      129.51     15.70 o 
  -1   5  17       54.01       62.62      8.25 o 
   0   5  17       55.83       59.56     11.69 o 
   1   5  17       52.68       58.54     12.09 o 
  -1   6  17      159.83      129.17     15.21 o 
   0   6  17       13.20        9.93      8.43 o 
   1   6  17      148.93      151.45     13.77 o 
   0   0  18      763.14      797.83     37.42 o 
   1   0  18       74.63       88.47     15.19 o 
  -1   1  18      342.23      342.06     14.43 o 
   0   1  18      114.26      106.18     13.69 o 
   1   1  18      340.18      358.88     16.68 o 
  -1   2  18       27.94       33.38      6.96 o 
   0   2  18       51.54       51.72      9.60 o 
   1   2  18       29.61       26.55      6.55 o 
   0   3  18      247.63      229.39     16.54 o 
                                                 
